# Supplementary material for: SNP-Based Typing: A Useful Tool to Study Bordetella pertussis Populations
Source: PLoS One. 2011 May 27;6(5):e20340. doi: 10.1371/journal.pone.0020340 (PMC3103551; doi:10.1371/journal.pone.0020340)
Supplement: Table S1 — Strains isolated from 1971 to 2005. (XLS) [file pone.0020340.s003.xls]

## Sheet: Sheet1
Strain	Country	Continent	Isolationyear	SNP type (ST)	ptxP	MLVA type	PFGE type	Concatenated SNP sequence	BP0013	BP0033	BP0074	BP0183	BP0184	BP0215	BP0347	BP0371	BP0418	BP0420	BP0475	BP0553	BP0570	BP0678	BP0700	BP0705	BP0760	BP0821	BP0827	BP0888	BP0905	BP0999	BP1014	BP1040	BP1046	BP1052	BP1119	BP1143	BP1227	BP1246	BP1260	BP1261	BP1400	BP1466	BP1471	BP1497	BP1515	BP1539	BP1568	BP1570	BP1573
B1121	USA	USA	1947	1	4	18323	18323	CGCCGGGCCCCGGATCGAGCCCGCCCGCGCAGGCACGTCACGCCCCCACGGACGATTGCCCGGGCCGCGGGGCGCGCAGGGCGCCGC	C	G	C	C	G	G	G	C	C	C	C	G	G	A	T	C	G	A	G	C	C	C	G	C	C	C	G	C	G	C	A	G	G	C	A	C	G	T	C	A	C
B1412	Senegal	Africa	1992	6	1	29	AFR9	CGCCGAGCCCTAGAGCGAGCCCATTTGTGCAGGCATGGCGCGCACCCGCAGACTGTTGCTCGAGCCTCGGAGTACGCAGGACACCGC	C	G	C	C	G	A	G	C	C	C	T	A	G	A	G	C	G	A	G	C	C	C	A	T	T	T	G	T	G	C	A	G	G	C	A	T	G	G	C	G	C
B1706	Netherlands	Europe	1999	11	3	27	SR10	CGCCAAGCCCTAGGGCGAGCCCATTTGTACAAGCGTGGCGCGCACCCGCAGGCTGTTGTTCGAGCCTCGGAGTACGCAGAACACTGC	C	G	C	C	A	A	G	C	C	C	T	A	G	G	G	C	G	A	G	C	C	C	A	T	T	T	G	T	A	C	A	A	G	C	G	T	G	G	C	G	C
B1819	Netherlands	Europe	1999	7	1	29	SR19	CGCCGAGCCCTAGAGCGAGCCCATTTGTACAGGCATGGCGCGCACCCGCAGACTGTTGCTCGAGCCTCGGAGTACGCAGGACACCGC	C	G	C	C	G	A	G	C	C	C	T	A	G	A	G	C	G	A	G	C	C	C	A	T	T	T	G	T	A	C	A	G	G	C	A	T	G	G	C	G	C
B1826	Netherlands	Europe	1999	7	1	80	SR19	CGCCGAGCCCTAGAGCGAGCCCATTTGTACAGGCATGGCGCGCACCCGCAGACTGTTGCTCGAGCCTCGGAGTACGCAGGACACCGC	C	G	C	C	G	A	G	C	C	C	T	A	G	A	G	C	G	A	G	C	C	C	A	T	T	T	G	T	A	C	A	G	G	C	A	T	G	G	C	G	C
B1831	Netherlands	Europe	1999	14	3	27	SR11	CGCCAAGCACTAGGGCGAGCCCATTTGTACAAGCGTGGAGCGCACCCGCAGGCTGTCGTTCGAGCCTAGGAGTACGCAGAACACTGC	C	G	C	C	A	A	G	C	A	C	T	A	G	G	G	C	G	A	G	C	C	C	A	T	T	T	G	T	A	C	A	A	G	C	G	T	G	G	A	G	C
B1838	Netherlands	Europe	1999	12	3	22	SR5	CGCCAAGCCCTAGGGCGAGCCCATTTGTACAAGCGTGGAGCGCACCCGCAGGCTGTCGTTCGAGCCTCGGAGTACGCAGAACACTGC	C	G	C	C	A	A	G	C	C	C	T	A	G	G	G	C	G	A	G	C	C	C	A	T	T	T	G	T	A	C	A	A	G	C	G	T	G	G	A	G	C
B1863	Netherlands	Europe	2000	10	3	29	NLR2	CGCCGAGCCCTAGGGCGAGCCCATTTGTACAGGCATGGCGCGCACCCGCAGACTGTTGTTCGAGCCTCGGAGTACGCAGGACACTGC	C	G	C	C	G	A	G	C	C	C	T	A	G	G	G	C	G	A	G	C	C	C	A	T	T	T	G	T	A	C	A	G	G	C	A	T	G	G	C	G	C
B1868	Netherlands	Europe	2000	7	1	29	SR31	CGCCGAGCCCTAGAGCGAGCCCATTTGTACAGGCATGGCGCGCACCCGCAGACTGTTGCTCGAGCCTCGGAGTACGCAGGACACCGC	C	G	C	C	G	A	G	C	C	C	T	A	G	A	G	C	G	A	G	C	C	C	A	T	T	T	G	T	A	C	A	G	G	C	A	T	G	G	C	G	C
B1900	Netherlands	Europe	2000	12	3	27	SR5	CGCCAAGCCCTAGGGCGAGCCCATTTGTACAAGCGTGGAGCGCACCCGCAGGCTGTCGTTCGAGCCTCGGAGTACGCAGAACACTGC	C	G	C	C	A	A	G	C	C	C	T	A	G	G	G	C	G	A	G	C	C	C	A	T	T	T	G	T	A	C	A	A	G	C	G	T	G	G	A	G	C
B1917	Netherlands	Europe	2000	13	3	27	SR11	CGCCAAGCCCTAGGGCGAGCCCATTTGTACAAGCGTGGAGCGCACCCGCAGGCTGTCGTTCGAGCCTCGGAGTATGCAGAACACTGC	C	G	C	C	A	A	G	C	C	C	T	A	G	G	G	C	G	A	G	C	C	C	A	T	T	T	G	T	A	C	A	A	G	C	G	T	G	G	A	G	C
B2518	Sweden	Europe	1999	7	1	27	SR15	CGCCGAGCCCTAGAGCGAGCCCATTTGTACAGGCATGGCGCGCACCCGCAGACTGTTGCTCGAGCCTCGGAGTACGCAGGACACCGC	C	G	C	C	G	A	G	C	C	C	T	A	G	A	G	C	G	A	G	C	C	C	A	T	T	T	G	T	A	C	A	G	G	C	A	T	G	G	C	G	C
B2521	Sweden	Europe	1999	7	1	29	SR29	CGCCGAGCCCTAGAGCGAGCCCATTTGTACAGGCATGGCGCGCACCCGCAGACTGTTGCTCGAGCCTCGGAGTACGCAGGACACCGC	C	G	C	C	G	A	G	C	C	C	T	A	G	A	G	C	G	A	G	C	C	C	A	T	T	T	G	T	A	C	A	G	G	C	A	T	G	G	C	G	C
B2522	Sweden	Europe	1999	12	3	27	SR5	CGCCAAGCCCTAGGGCGAGCCCATTTGTACAAGCGTGGAGCGCACCCGCAGGCTGTCGTTCGAGCCTCGGAGTACGCAGAACACTGC	C	G	C	C	A	A	G	C	C	C	T	A	G	G	G	C	G	A	G	C	C	C	A	T	T	T	G	T	A	C	A	A	G	C	G	T	G	G	A	G	C
B2526	Sweden	Europe	2000	12	3	36	SR12	CGCCAAGCCCTAGGGCGAGCCCATTTGTACAAGCGTGGAGCGCACCCGCAGGCTGTCGTTCGAGCCTCGGAGTACGCAGAACACTGC	C	G	C	C	A	A	G	C	C	C	T	A	G	G	G	C	G	A	G	C	C	C	A	T	T	T	G	T	A	C	A	A	G	C	G	T	G	G	A	G	C
B2527	Sweden	Europe	2000	9	1	27	SR16	CGCCAAGCCCTAGAGCGAGCCCATTTGTACAGGCATGGCGCGCACCCGCAGACTGTTGCTCGAGCCTCGGAGTACGCAGGACACCGC	C	G	C	C	A	A	G	C	C	C	T	A	G	A	G	C	G	A	G	C	C	C	A	T	T	T	G	T	A	C	A	G	G	C	A	T	G	G	C	G	C
B2528	Sweden	Europe	2000	12	3	27	SR28	CGCCAAGCCCTAGGGCGAGCCCATTTGTACAAGCGTGGAGCGCACCCGCAGGCTGTCGTTCGAGCCTCGGAGTACGCAGAACACTGC	C	G	C	C	A	A	G	C	C	C	T	A	G	G	G	C	G	A	G	C	C	C	A	T	T	T	G	T	A	C	A	A	G	C	G	T	G	G	A	G	C
B2529	Sweden	Europe	2000	7	1	29	SR125	CGCCGAGCCCTAGAGCGAGCCCATTTGTACAGGCATGGCGCGCACCCGCAGACTGTTGCTCGAGCCTCGGAGTACGCAGGACACCGC	C	G	C	C	G	A	G	C	C	C	T	A	G	A	G	C	G	A	G	C	C	C	A	T	T	T	G	T	A	C	A	G	G	C	A	T	G	G	C	G	C
B2536	Sweden	Europe	1999	12	3	27	SR11	CGCCAAGCCCTAGGGCGAGCCCATTTGTACAAGCGTGGAGCGCACCCGCAGGCTGTCGTTCGAGCCTCGGAGTACGCAGAACACTGC	C	G	C	C	A	A	G	C	C	C	T	A	G	G	G	C	G	A	G	C	C	C	A	T	T	T	G	T	A	C	A	A	G	C	G	T	G	G	A	G	C
B2537	Sweden	Europe	1999	7	1	29	SR26	CGCCGAGCCCTAGAGCGAGCCCATTTGTACAGGCATGGCGCGCACCCGCAGACTGTTGCTCGAGCCTCGGAGTACGCAGGACACCGC	C	G	C	C	G	A	G	C	C	C	T	A	G	A	G	C	G	A	G	C	C	C	A	T	T	T	G	T	A	C	A	G	G	C	A	T	G	G	C	G	C
B2539	Sweden	Europe	2000	7	1	27	SR7	CGCCAAGCCCTAGAGCGAGCCCATTTGTACAGGCATGGCGCGCACCCGCAGACTGTTGCTCGAGCCTCGGAGTACGCAGGACACCGC	C	G	C	C	A	A	G	C	C	C	T	A	G	A	G	C	G	A	G	C	C	C	A	T	T	T	G	T	A	C	A	G	G	C	A	T	G	G	C	G	C
B2542	Sweden	Europe	2000	12	3	27	SR11	CGCCAAGCCCTAGGGCGAGCCCATTTGTACAAGCGTGGAGCGCACCCGCAGGCTGTCGTTCGAGCCTCGGAGTACGCAGAACACTGC	C	G	C	C	A	A	G	C	C	C	T	A	G	G	G	C	G	A	G	C	C	C	A	T	T	T	G	T	A	C	A	A	G	C	G	T	G	G	A	G	C
B2715	Netherlands	Europe	2004	12	3	27	SR5	CGCCAAGCCCTAGGGCGAGCCCATTTGTACAAGCGTGGAGCGCACCCGCAGGCTGTCGTTCGAGCCTCGGAGTACGCAGAACACTGC	C	G	C	C	A	A	G	C	C	C	T	A	G	G	G	C	G	A	G	C	C	C	A	T	T	T	G	T	A	C	A	A	G	C	G	T	G	G	A	G	C
B2717	Netherlands	Europe	2004	11	3	27	SR10	CGCCAAGCCCTAGGGCGAGCCCATTTGTACAAGCGTGGCGCGCACCCGCAGGCTGTTGTTCGAGCCTCGGAGTACGCAGAACACTGC	C	G	C	C	A	A	G	C	C	C	T	A	G	G	G	C	G	A	G	C	C	C	A	T	T	T	G	T	A	C	A	A	G	C	G	T	G	G	C	G	C
B2718	Netherlands	Europe	2004	12	3	27	SR11	CGCCAAGCCCTAGGGCGAGCCCATTTGTACAAGCGTGGAGCGCACCCGCAGGCTGTCGTTCGAGCCTCGGAGTACGCAGAACACTGC	C	G	C	C	A	A	G	C	C	C	T	A	G	G	G	C	G	A	G	C	C	C	A	T	T	T	G	T	A	C	A	A	G	C	G	T	G	G	A	G	C
B2721	Netherlands	Europe	2004	12	3	27	SR11	CGCCAAGCCCTAGGGCGAGCCCATTTGTACAAGCGTGGAGCGCACCCGCAGGCTGTCGTTCGAGCCTCGGAGTACGCAGAACACTGC	C	G	C	C	A	A	G	C	C	C	T	A	G	G	G	C	G	A	G	C	C	C	A	T	T	T	G	T	A	C	A	A	G	C	G	T	G	G	A	G	C
B2723	Netherlands	Europe	2004	12	3	16	SR11	CGCCAAGCCCTAGGGCGAGCCCATTTGTACAAGCGTGGAGCGCACCCGCAGGCTGTCGTTCGAGCCTCGGAGTACGCAGAACACTGC	C	G	C	C	A	A	G	C	C	C	T	A	G	G	G	C	G	A	G	C	C	C	A	T	T	T	G	T	A	C	A	A	G	C	G	T	G	G	A	G	C
B2726	Netherlands	Europe	2004	12	3	27	SR12	CGCCAAGCCCTAGGGCGAGCCCATTTGTACAAGCGTGGAGCGCACCCGCAGGCTGTCGTTCGAGCCTCGGAGTACGCAGAACACTGC	C	G	C	C	A	A	G	C	C	C	T	A	G	G	G	C	G	A	G	C	C	C	A	T	T	T	G	T	A	C	A	A	G	C	G	T	G	G	A	G	C
B2729	Netherlands	Europe	2004	12	3	27	SR11	CGCCAAGCCCTAGGGCGAGCCCATTTGTACAAGCGTGGAGCGCACCCGCAGGCTGTCGTTCGAGCCTCGGAGTACGCAGAACACTGC	C	G	C	C	A	A	G	C	C	C	T	A	G	G	G	C	G	A	G	C	C	C	A	T	T	T	G	T	A	C	A	A	G	C	G	T	G	G	A	G	C
B2741	Netherlands	Europe	2004	11	3	27	NLR3	CGCCAAGCCCTAGGGCGAGCCCATTTGTACAAGCGTGGCGCGCACCCGCAGGCTGTTGTTCGAGCCTCGGAGTACGCAGAACACTGC	C	G	C	C	A	A	G	C	C	C	T	A	G	G	G	C	G	A	G	C	C	C	A	T	T	T	G	T	A	C	A	A	G	C	G	T	G	G	C	G	C
B2745	Netherlands	Europe	2004	11	3	27	SR3	CGCCAAGCCCTAGGGCGAGCCCATTTGTACAAGCGTGGCGCGCACCCGCAGGCTGTTGTTCGAGCCTCGGAGTACGCAGAACACTGC	C	G	C	C	A	A	G	C	C	C	T	A	G	G	G	C	G	A	G	C	C	C	A	T	T	T	G	T	A	C	A	A	G	C	G	T	G	G	C	G	C
B2749	Netherlands	Europe	2004	11	3	27	NLR4	CGCCAAGCCCTAGGGCGAGCCCATTTGTACAAGCGTGGCGCGCACCCGCAGGCTGTTGTTCGAGCCTCGGAGTACGCAGAACACTGC	C	G	C	C	A	A	G	C	C	C	T	A	G	G	G	C	G	A	G	C	C	C	A	T	T	T	G	T	A	C	A	A	G	C	G	T	G	G	C	G	C
B2752	Netherlands	Europe	2004	12	3	27	NLR5	CGCCAAGCCCTAGGGCGAGCCCATTTGTACAAGCGTGGAGCGCACCCGCAGGCTGTCGTTCGAGCCTCGGAGTACGCAGAACACTGC	C	G	C	C	A	A	G	C	C	C	T	A	G	G	G	C	G	A	G	C	C	C	A	T	T	T	G	T	A	C	A	A	G	C	G	T	G	G	A	G	C
B2753	Netherlands	Europe	2004	11	3	27	SR3	CGCCAAGCCCTAGGGCGAGCCCATTTGTACAAGCGTGGCGCGCACCCGCAGGCTGTTGTTCGAGCCTCGGAGTACGCAGAACACTGC	C	G	C	C	A	A	G	C	C	C	T	A	G	G	G	C	G	A	G	C	C	C	A	T	T	T	G	T	A	C	A	A	G	C	G	T	G	G	C	G	C
B2755	Netherlands	Europe	2004	11	3	27	SR10	CGCCAAGCCCTAGGGCGAGCCCATTTGTACAAGCGTGGCGCGCACCCGCAGGCTGTTGTTCGAGCCTCGGAGTACGCAGAACACTGC	C	G	C	C	A	A	G	C	C	C	T	A	G	G	G	C	G	A	G	C	C	C	A	T	T	T	G	T	A	C	A	A	G	C	G	T	G	G	C	G	C
B2757	Netherlands	Europe	2004	12	3	27	SR11	CGCCAAGCCCTAGGGCGAGCCCATTTGTACAAGCGTGGAGCGCACCCGCAGGCTGTCGTTCGAGCCTCGGAGTACGCAGAACACTGC	C	G	C	C	A	A	G	C	C	C	T	A	G	G	G	C	G	A	G	C	C	C	A	T	T	T	G	T	A	C	A	A	G	C	G	T	G	G	A	G	C
B2760	Netherlands	Europe	2004	11	3	27	SR3	CGCCAAGCCCTAGGGCGAGCCCATTTGTACAAGCGTGGCGCGCACCCGCAGGCTGTTGTTCGAGCCTCGGAGTACGCAGAACACTGC	C	G	C	C	A	A	G	C	C	C	T	A	G	G	G	C	G	A	G	C	C	C	A	T	T	T	G	T	A	C	A	A	G	C	G	T	G	G	C	G	C
B2763	Netherlands	Europe	2004	12	3	27	SR11	CGCCAAGCCCTAGGGCGAGCCCATTTGTACAAGCGTGGAGCGCACCCGCAGGCTGTCGTTCGAGCCTCGGAGTACGCAGAACACTGC	C	G	C	C	A	A	G	C	C	C	T	A	G	G	G	C	G	A	G	C	C	C	A	T	T	T	G	T	A	C	A	A	G	C	G	T	G	G	A	G	C
B2766	Netherlands	Europe	2004	11	3	27	SR173	CGCCAAGCCCTAGGGCGAGCCCATTTGTACAAGCGTGGCGCGCACCCGCAGGCTGTTGTTCGAGCCTCGGAGTACGCAGAACACTGC	C	G	C	C	A	A	G	C	C	C	T	A	G	G	G	C	G	A	G	C	C	C	A	T	T	T	G	T	A	C	A	A	G	C	G	T	G	G	C	G	C
B3078	Senegal	Africa	1990	4	1	28	AFR7	CGCCGGGCCCTAGAGCGAGCCCGTTTGTGCAGGCATGGCGCGCACCCGCAGACTATTGCCCGAGCCGCGGGGTACGCAGGGCACCGC	C	G	C	C	G	G	G	C	C	C	T	A	G	A	G	C	G	A	G	C	C	C	G	T	T	T	G	T	G	C	A	G	G	C	A	T	G	G	C	G	C
B3079	Senegal	Africa	1990	6	1	29	SR127	CGCCGAGCCCTAGAGCGAGCCCATTTGTGCAGGCATGGCGCGCACCCGCAGACTGTTGCTCGAGCCTCGGAGTACGCAGGACACCGC	C	G	C	C	G	A	G	C	C	C	T	A	G	A	G	C	G	A	G	C	C	C	A	T	T	T	G	T	G	C	A	G	G	C	A	T	G	G	C	G	C
B3080	Senegal	Africa	1990	5	1	96	AFR4	CGCCGGGCCCTAGAGCGAGCCCATTTGTGCAGGCATGGCGCGCACCCGCAGACTGTTGCTCGAGCCTCGGAGTACGCAGGACACCGC	C	G	C	C	G	G	G	C	C	C	T	A	G	A	G	C	G	A	G	C	C	C	A	T	T	T	G	T	G	C	A	G	G	C	A	T	G	G	C	G	C
B3081	Senegal	Africa	1990	5	1	96	AFR4	CGCCGGGCCCTAGAGCGAGCCCATTTGTGCAGGCATGGCGCGCACCCGCAGACTGTTGCTCGAGCCTCGGAGTACGCAGGACACCGC	C	G	C	C	G	G	G	C	C	C	T	A	G	A	G	C	G	A	G	C	C	C	A	T	T	T	G	T	G	C	A	G	G	C	A	T	G	G	C	G	C
B3082	Senegal	Africa	1990	5	1	96	AFR4	CGCCGGGCCCTAGAGCGAGCCCATTTGTGCAGGCATGGCGCGCACCCGCAGACTGTTGCTCGAGCCTCGGAGTACGCAGGACACCGC	C	G	C	C	G	G	G	C	C	C	T	A	G	A	G	C	G	A	G	C	C	C	A	T	T	T	G	T	G	C	A	G	G	C	A	T	G	G	C	G	C
B3083	Senegal	Africa	1990	6	1	29	SR127	CGCCGAGCCCTAGAGCGAGCCCATTTGTGCAGGCATGGCGCGCACCCGCAGACTGTTGCTCGAGCCTCGGAGTACGCAGGACACCGC	C	G	C	C	G	A	G	C	C	C	T	A	G	A	G	C	G	A	G	C	C	C	A	T	T	T	G	T	G	C	A	G	G	C	A	T	G	G	C	G	C
B3084	Senegal	Africa	1990	6	1	29	SR127	CGCCGAGCCCTAGAGCGAGCCCATTTGTGCAGGCATGGCGCGCACCCGCAGACTGTTGCTCGAGCCTCGGAGTACGCAGGACACCGC	C	G	C	C	G	A	G	C	C	C	T	A	G	A	G	C	G	A	G	C	C	C	A	T	T	T	G	T	G	C	A	G	G	C	A	T	G	G	C	G	C
B3085	Senegal	Africa	1990	6	1	29	SR127	CGCCGAGCCCTAGAGCGAGCCCATTTGTGCAGGCATGGCGCGCACCCGCAGACTGTTGCTCGAGCCTCGGAGTACGCAGGACACCGC	C	G	C	C	G	A	G	C	C	C	T	A	G	A	G	C	G	A	G	C	C	C	A	T	T	T	G	T	G	C	A	G	G	C	A	T	G	G	C	G	C
B3086	Senegal	Africa	1990	6	1	30	FINR9	CGCCGAGCCCTAGAGCGAGCCCATTTGTGCAGGCATGGCGCGCACCCGCAGACTGTTGCTCGAGCCTCGGAGTACGCAGGACACCGC	C	G	C	C	G	A	G	C	C	C	T	A	G	A	G	C	G	A	G	C	C	C	A	T	T	T	G	T	G	C	A	G	G	C	A	T	G	G	C	G	C
B3087	Senegal	Africa	1990	6	1	30	FINR9	CGCCGAGCCCTAGAGCGAGCCCATTTGTGCAGGCATGGCGCGCACCCGCAGACTGTTGCTCGAGCCTCGGAGTACGCAGGACACCGC	C	G	C	C	G	A	G	C	C	C	T	A	G	A	G	C	G	A	G	C	C	C	A	T	T	T	G	T	G	C	A	G	G	C	A	T	G	G	C	G	C
B3088	Senegal	Africa	1992	6	1	37	SR127	CGCCGAGCCCTAGAGCGAGCCCATTTGTGCAGGCATGGCGCGCACCCGCAGACTGTTGCTCGAGCCTCGGAGTACGCAGGACACCGC	C	G	C	C	G	A	G	C	C	C	T	A	G	A	G	C	G	A	G	C	C	C	A	T	T	T	G	T	G	C	A	G	G	C	A	T	G	G	C	G	C
B3089	Senegal	Africa	1992	6	1	37	SR127	CGCCGAGCCCTAGAGCGAGCCCATTTGTGCAGGCATGGCGCGCACCCGCAGACTGTTGCTCGAGCCTCGGAGTACGCAGGACACCGC	C	G	C	C	G	A	G	C	C	C	T	A	G	A	G	C	G	A	G	C	C	C	A	T	T	T	G	T	G	C	A	G	G	C	A	T	G	G	C	G	C
B3090	Senegal	Africa	1992	6	1	37	AFR8	CGCCGAGCCCTAGAGCGAGCCCATTTGTGCAGGCATGGCGCGCACCCGCAGACTGTTGCTCGAGCCTCGGAGTACGCAGGACACCGC	C	G	C	C	G	A	G	C	C	C	T	A	G	A	G	C	G	A	G	C	C	C	A	T	T	T	G	T	G	C	A	G	G	C	A	T	G	G	C	G	C
B3091	Senegal	Africa	1992	6	1	29	AFR9	CGCCGAGCCCTAGAGCGAGCCCATTTGTGCAGGCATGGCGCGCACCCGCAGACTGTTGCTCGAGCCTCGGAGTACGCAGGACACCGC	C	G	C	C	G	A	G	C	C	C	T	A	G	A	G	C	G	A	G	C	C	C	A	T	T	T	G	T	G	C	A	G	G	C	A	T	G	G	C	G	C
B3092	Senegal	Africa	1992	6	1	29	AFR8	CGCCGAGCCCTAGAGCGAGCCCATTTGTGCAGGCATGGCGCGCACCCGCAGACTGTTGCTCGAGCCTCGGAGTACGCAGGACACCGC	C	G	C	C	G	A	G	C	C	C	T	A	G	A	G	C	G	A	G	C	C	C	A	T	T	T	G	T	G	C	A	G	G	C	A	T	G	G	C	G	C
B3093	Senegal	Africa	1992	6	1	29	SR127	CGCCGAGCCCTAGAGCGAGCCCATTTGTGCAGGCATGGCGCGCACCCGCAGACTGTTGCTCGAGCCTCGGAGTACGCAGGACACCGC	C	G	C	C	G	A	G	C	C	C	T	A	G	A	G	C	G	A	G	C	C	C	A	T	T	T	G	T	G	C	A	G	G	C	A	T	G	G	C	G	C
B3094	Senegal	Africa	1992	6	1	29	SR127	CGCCGAGCCCTAGAGCGAGCCCATTTGTGCAGGCATGGCGCGCACCCGCAGACTGTTGCTCGAGCCTCGGAGTACGCAGGACACCGC	C	G	C	C	G	A	G	C	C	C	T	A	G	A	G	C	G	A	G	C	C	C	A	T	T	T	G	T	G	C	A	G	G	C	A	T	G	G	C	G	C
B3156	Finland	Europe	1999	12	3	36	SR11	CGCCAAGCCCTAGGGCGAGCCCATTTGTACAAGCGTGGAGCGCACCCGCAGGCTGTCGTTCGAGCCTCGGAGTACGCAGAACACTGC	C	G	C	C	A	A	G	C	C	C	T	A	G	G	G	C	G	A	G	C	C	C	A	T	T	T	G	T	A	C	A	A	G	C	G	T	G	G	A	G	C
B3158	Finland	Europe	2003	12	3	27	SR11	CGCCAAGCCCTAGGGCGAGCCCATTTGTACAAGCGTGGAGCGCACCCGCAGGCTGTCGTTCGAGCCTCGGAGTACGCAGAACACTGC	C	G	C	C	A	A	G	C	C	C	T	A	G	G	G	C	G	A	G	C	C	C	A	T	T	T	G	T	A	C	A	A	G	C	G	T	G	G	A	G	C
B3160	Finland	Europe	2004	12	3	27	SR11	CGCCAAGCCCTAGGGCGAGCCCATTTGTACAAGCGTGGAGCGCACCCGCAGGCTGTCGTTCGAGCCTCGGAGTACGCAGAACACTGC	C	G	C	C	A	A	G	C	C	C	T	A	G	G	G	C	G	A	G	C	C	C	A	T	T	T	G	T	A	C	A	A	G	C	G	T	G	G	A	G	C
B3162	Finland	Europe	2004	12	3	27	SR11	CGCCAAGCCCTAGGGCGAGCCCATTTGTACAAGCGTGGAGCGCACCCGCAGGCTGTCGTTCGAGCCTCGGAGTACGCAGAACACTGC	C	G	C	C	A	A	G	C	C	C	T	A	G	G	G	C	G	A	G	C	C	C	A	T	T	T	G	T	A	C	A	A	G	C	G	T	G	G	A	G	C
B3163	Finland	Europe	2005	12	3	27	SR11	CGCCAAGCCCTAGGGCGAGCCCATTTGTACAAGCGTGGAGCGCACCCGCAGGCTGTCGTTCGAGCCTCGGAGTACGCAGAACACTGC	C	G	C	C	A	A	G	C	C	C	T	A	G	G	G	C	G	A	G	C	C	C	A	T	T	T	G	T	A	C	A	A	G	C	G	T	G	G	A	G	C
B3165	Finland	Europe	2000	7	1	19	SR7	CGCCGAGCCCTAGAGCGAGCCCATTTGTACAGGCATGGCGCGCACCCGCAGACTGTTGCTCGAGCCTCGGAGTACGCAGGACACCGC	C	G	C	C	G	A	G	C	C	C	T	A	G	A	G	C	G	A	G	C	C	C	A	T	T	T	G	T	A	C	A	G	G	C	A	T	G	G	C	G	C
B3169	Finland	Europe	1998	7	1	28	SR1	CGCCGAGCCCTAGAGCGAGCCCATTTGTACAGGCATGGCGCGCACCCGCAGACTGTTGCTCGAGCCTCGGAGTACGCAGGACACCGC	C	G	C	C	G	A	G	C	C	C	T	A	G	A	G	C	G	A	G	C	C	C	A	T	T	T	G	T	A	C	A	G	G	C	A	T	G	G	C	G	C
B3174	Kenya	Africa	1975	2	6	49	AFR5	CGCCGGGCCCCGGATCGGGCCCGCTTGTGCAGGCATGTCACGCCCCCACGGACGATTGCCCGGGCCGCGGGGTGCGCAGGGCACCGC	C	G	C	C	G	G	G	C	C	C	C	G	G	A	T	C	G	G	G	C	C	C	G	C	T	T	G	T	G	C	A	G	G	C	A	T	G	T	C	A	C
B3175	Kenya	Africa	1975	6	1	10	SR23	CGCCGAGCCCTAGAGCGAGCCCATTTGTGCAGGCATGGCGCGCACCCGCAGACTGTTGCTCGAGCCTCGGAGTACGCAGGACACCGC	C	G	C	C	G	A	G	C	C	C	T	A	G	A	G	C	G	A	G	C	C	C	A	T	T	T	G	T	G	C	A	G	G	C	A	T	G	G	C	G	C
B3176	Kenya	Africa	1975	6	1	10	FINR9	CGCCGAGCCCTAGAGCGAGCCCATTTGTGCAGGCATGGCGCGCACCCGCAGACTGTTGCTCGAGCCTCGGAGTACGCAGGACACCGC	C	G	C	C	G	A	G	C	C	C	T	A	G	A	G	C	G	A	G	C	C	C	A	T	T	T	G	T	G	C	A	G	G	C	A	T	G	G	C	G	C
B3177	Kenya	Africa	1975	6	1	10	SR23	CGCCGAGCCCTAGAGCGAGCCCATTTGTGCAGGCATGGCGCGCACCCGCAGACTGTTGCTCGAGCCTCGGAGTACGCAGGACACCGC	C	G	C	C	G	A	G	C	C	C	T	A	G	A	G	C	G	A	G	C	C	C	A	T	T	T	G	T	G	C	A	G	G	C	A	T	G	G	C	G	C
B3178	Kenya	Africa	1975	3	1	149	AFR1	CGCCGGGCCCTAGAGCGAGCCCGTTTGTGCAGGCATGGCACGCACCCGCGGACTATTGCCCGGGCCGCGGGGTACGCAGGGCACCGC	C	G	C	C	G	G	G	C	C	C	T	A	G	A	G	C	G	A	G	C	C	C	G	T	T	T	G	T	G	C	A	G	G	C	A	T	G	G	C	A	C
B3186	Kenya	Africa	1975	6	1	96	FINR9	CGCCGAGCCCTAGAGCGAGCCCATTTGTGCAGGCATGGCGCGCACCCGCAGACTGTTGCTCGAGCCTCGGAGTACGCAGGACACCGC	C	G	C	C	G	A	G	C	C	C	T	A	G	A	G	C	G	A	G	C	C	C	A	T	T	T	G	T	G	C	A	G	G	C	A	T	G	G	C	G	C
B3187	Kenya	Africa	1975	3	1	149	AFR1	CGCCGGGCCCTAGAGCGAGCCCGTTTGTGCAGGCATGGCACGCACCCGCGGACTATTGCCCGGGCCGCGGGGTACGCAGGGCACCGC	C	G	C	C	G	G	G	C	C	C	T	A	G	A	G	C	G	A	G	C	C	C	G	T	T	T	G	T	G	C	A	G	G	C	A	T	G	G	C	A	C
B3188	Kenya	Africa	1975	6	1	10	SR23	CGCCGAGCCCTAGAGCGAGCCCATTTGTGCAGGCATGGCGCGCACCCGCAGACTGTTGCTCGAGCCTCGGAGTACGCAGGACACCGC	C	G	C	C	G	A	G	C	C	C	T	A	G	A	G	C	G	A	G	C	C	C	A	T	T	T	G	T	G	C	A	G	G	C	A	T	G	G	C	G	C
B3189	Kenya	Africa	1975	2	6	49	AFR5	CGCCGGGCCCCGGATCGGGCCCGCTTGTGCAGGCATGTCACGCCCCCACGGACGATTGCCCGGGCCGCGGGGTGCGCAGGGCACCGC	C	G	C	C	G	G	G	C	C	C	C	G	G	A	T	C	G	G	G	C	C	C	G	C	T	T	G	T	G	C	A	G	G	C	A	T	G	T	C	A	C
B3190	Kenya	Africa	1975	6	1	10	FINR9	CGCCGAGCCCTAGAGCGAGCCCATTTGTGCAGGCATGGCGCGCACCCGCAGACTGTTGCTCGAGCCTCGGAGTACGCAGGACACCGC	C	G	C	C	G	A	G	C	C	C	T	A	G	A	G	C	G	A	G	C	C	C	A	T	T	T	G	T	G	C	A	G	G	C	A	T	G	G	C	G	C
B3191	Kenya	Africa	1975	6	1	96	FINR9	CGCCGAGCCCTAGAGCGAGCCCATTTGTGCAGGCATGGCGCGCACCCGCAGACTGTTGCTCGAGCCTCGGAGTACGCAGGACACCGC	C	G	C	C	G	A	G	C	C	C	T	A	G	A	G	C	G	A	G	C	C	C	A	T	T	T	G	T	G	C	A	G	G	C	A	T	G	G	C	G	C
B3192	Kenya	Africa	1975	6	1	10	SR23	CGCCGAGCCCTAGAGCGAGCCCATTTGTGCAGGCATGGCGCGCACCCGCAGACTGTTGCTCGAGCCTCGGAGTACGCAGGACACCGC	C	G	C	C	G	A	G	C	C	C	T	A	G	A	G	C	G	A	G	C	C	C	A	T	T	T	G	T	G	C	A	G	G	C	A	T	G	G	C	G	C
B3193	Kenya	Africa	1975	6	1	10	FINR9	CGCCGAGCCCTAGAGCGAGCCCATTTGTGCAGGCATGGCGCGCACCCGCAGACTGTTGCTCGAGCCTCGGAGTACGCAGGACACCGC	C	G	C	C	G	A	G	C	C	C	T	A	G	A	G	C	G	A	G	C	C	C	A	T	T	T	G	T	G	C	A	G	G	C	A	T	G	G	C	G	C
B3194	Kenya	Africa	1975	3	1	149	AFR1	CGCCGGGCCCTAGAGCGAGCCCGTTTGTGCAGGCATGGCACGCACCCGCGGACTATTGCCCGGGCCGCGGGGTACGCAGGGCACCGC	C	G	C	C	G	G	G	C	C	C	T	A	G	A	G	C	G	A	G	C	C	C	G	T	T	T	G	T	G	C	A	G	G	C	A	T	G	G	C	A	C
B3195	Kenya	Africa	1975	3	1	149	AFR1	CGCCGGGCCCTAGAGCGAGCCCGTTTGTGCAGGCATGGCACGCACCCGCGGACTATTGCCCGGGCCGCGGGGTACGCAGGGCACCGC	C	G	C	C	G	G	G	C	C	C	T	A	G	A	G	C	G	A	G	C	C	C	G	T	T	T	G	T	G	C	A	G	G	C	A	T	G	G	C	A	C
B3196	Kenya	Africa	1975	3	1	149	AFR1	CGCCGGGCCCTAGAGCGAGCCCGTTTGTGCAGGCATGGCACGCACCCGCGGACTATTGCCCGGGCCGCGGGGTACGCAGGGCACCGC	C	G	C	C	G	G	G	C	C	C	T	A	G	A	G	C	G	A	G	C	C	C	G	T	T	T	G	T	G	C	A	G	G	C	A	T	G	G	C	A	C
B3197	Kenya	Africa	1975	2	6	49	AFR5	CGCCAAGCCCTAGGGCGAGCCCATTTGTACAAGCGTGGCGCGCACCCGCAGGCTGTTGTTCGAGCCTCGGAGTACGCAGAACACTGC	C	G	C	C	A	A	G	C	C	C	T	A	G	G	G	C	G	A	G	C	C	C	A	T	T	T	G	T	A	C	A	A	G	C	G	T	G	G	C	G	C
B3198	Kenya	Africa	1975	6	1	10	FINR9	CGCCGAGCCCTAGAGCGAGCCCATTTGTGCAGGCATGGCGCGCACCCGCAGACTGTTGCTCGAGCCTCGGAGTACGCAGGACACCGC	C	G	C	C	G	A	G	C	C	C	T	A	G	A	G	C	G	A	G	C	C	C	A	T	T	T	G	T	G	C	A	G	G	C	A	T	G	G	C	G	C
B3199	Kenya	Africa	1975	3	1	149	AFR1	CGCCGGGCCCTAGAGCGAGCCCGTTTGTGCAGGCATGGCACGCACCCGCGGACTATTGCCCGGGCCGCGGGGTACGCAGGGCACCGC	C	G	C	C	G	G	G	C	C	C	T	A	G	A	G	C	G	A	G	C	C	C	G	T	T	T	G	T	G	C	A	G	G	C	A	T	G	G	C	A	C
B3200	Kenya	Africa	1975	3	1	149	AFR2	CGCCGGGCCCTAGAGCGAGCCCGTTTGTGCAGGCATGGCACGCACCCGCGGACTATTGCCCGGGCCGCGGGGTACGCAGGGCACCGC	C	G	C	C	G	G	G	C	C	C	T	A	G	A	G	C	G	A	G	C	C	C	G	T	T	T	G	T	G	C	A	G	G	C	A	T	G	G	C	A	C
B3202	Kenya	Africa	1975	6	1	10	FINR9	CGCCGAGCCCTAGAGCGAGCCCATTTGTGCAGGCATGGCGCGCACCCGCAGACTGTTGCTCGAGCCTCGGAGTACGCAGGACACCGC	C	G	C	C	G	A	G	C	C	C	T	A	G	A	G	C	G	A	G	C	C	C	A	T	T	T	G	T	G	C	A	G	G	C	A	T	G	G	C	G	C
B3243	Sweden	Europe	1971	6	1	33	SR6	CGCCGAGCCCTAGAGCGAGCCCATTTGTGCAGGCATGGCGCGCACCCGCAGACTGTTGCTCGAGCCTCGGAGTACGCAGGACACCGC	C	G	C	C	G	A	G	C	C	C	T	A	G	A	G	C	G	A	G	C	C	C	A	T	T	T	G	T	G	C	A	G	G	C	A	T	G	G	C	G	C
B3244	Sweden	Europe	1973	8	1	29	SR18	CGCCGAGCCCTAGAGTGAGCCCATTTGTACAGGCATGGCGCGCACCCGCAGACTGTTGCTCGAGCCTCGGAGTACGCAGGACACCGC	C	G	C	C	G	A	G	C	C	C	T	A	G	A	G	T	G	A	G	C	C	C	A	T	T	T	G	T	A	C	A	G	G	C	A	T	G	G	C	G	C
B3245	Sweden	Europe	1977	6	1	30	SR23	CGCCGAGCCCTAGAGCGAGCCCATTTGTGCAGGCATGGCGCGCACCCGCAGACTGTTGCTCGAGCCTCGGAGTACGCAGGACACCGC	C	G	C	C	G	A	G	C	C	C	T	A	G	A	G	C	G	A	G	C	C	C	A	T	T	T	G	T	G	C	A	G	G	C	A	T	G	G	C	G	C
B3246	Sweden	Europe	1986	8	1	29	SR1	CGCCGAGCCCTAGAGTGAGCCCATTTGTACAGGCATGGCGCGCACCCGCAGACTGTTGCTCGAGCCTCGGAGTACGCAGGACACCGC	C	G	C	C	G	A	G	C	C	C	T	A	G	A	G	T	G	A	G	C	C	C	A	T	T	T	G	T	A	C	A	G	G	C	A	T	G	G	C	G	C
B3247	Sweden	Europe	1986	7	1	30	SR31	CGCCGAGCCCTAGAGCGAGCCCATTTGTACAGGCATGGCGCGCACCCGCAGACTGTTGCTCGAGCCTCGGAGTACGCAGGACACCGC	C	G	C	C	G	A	G	C	C	C	T	A	G	A	G	C	G	A	G	C	C	C	A	T	T	T	G	T	A	C	A	G	G	C	A	T	G	G	C	G	C
B3248	Sweden	Europe	1993	7	1	29	SR18	CGCCGAGCCCTAGAGCGAGCCCATTTGTACAGGCATGGCGCGCACCCGCAGACTGTTGCTCGAGCCTCGGAGTACGCAGGACACCGC	C	G	C	C	G	A	G	C	C	C	T	A	G	A	G	C	G	A	G	C	C	C	A	T	T	T	G	T	A	C	A	G	G	C	A	T	G	G	C	G	C
B3249	Sweden	Europe	1993	7	1	27	SR1	CGCCGAGCCCTAGAGCGAGCCCATTTGTACAGGCATGGCGCGCACCCGCAGACTGTTGCTCGAGCCTCGGAGTACGCAGGACACCGC	C	G	C	C	G	A	G	C	C	C	T	A	G	A	G	C	G	A	G	C	C	C	A	T	T	T	G	T	A	C	A	G	G	C	A	T	G	G	C	G	C
B3250	Sweden	Europe	1994	8	1	139	SR10	CGCCGAGCCCTAGAGTGAGCCCATTTGTACAGGCATGGCGCGCACCCGCAGACTGTTGCTCGAGCCTCGGAGTACGCAGGACACCGC	C	G	C	C	G	A	G	C	C	C	T	A	G	A	G	T	G	A	G	C	C	C	A	T	T	T	G	T	A	C	A	G	G	C	A	T	G	G	C	G	C
B3251	Sweden	Europe	1997	12	3	27	SR11	CGCCAAGCCCTAGGGCGAGCCCATTTGTACAAGCGTGGAGCGCACCCGCAGGCTGTCGTTCGAGCCTCGGAGTACGCAGAACACTGC	C	G	C	C	A	A	G	C	C	C	T	A	G	G	G	C	G	A	G	C	C	C	A	T	T	T	G	T	A	C	A	A	G	C	G	T	G	G	A	G	C
B3252	Sweden	Europe	1997	12	3	27	SR12	CGCCAAGCCCTAGGGCGAGCCCATTTGTACAAGCGTGGAGCGCACCCGCAGGCTGTCGTTCGAGCCTCGGAGTACGCAGAACACTGC	C	G	C	C	A	A	G	C	C	C	T	A	G	G	G	C	G	A	G	C	C	C	A	T	T	T	G	T	A	C	A	A	G	C	G	T	G	G	A	G	C
B3253	Sweden	Europe	1999	7	1	27	SR16	CGCCGAGCCCTAGAGCGAGCCCATTTGTACAGGCATGGCGCGCACCCGCAGACTGTTGCTCGAGCCTCGGAGTACGCAGGACACCGC	C	G	C	C	G	A	G	C	C	C	T	A	G	A	G	C	G	A	G	C	C	C	A	T	T	T	G	T	A	C	A	G	G	C	A	T	G	G	C	G	C
B3254	Sweden	Europe	1999	12	3	27	SR5	CGCCAAGCCCTAGGGCGAGCCCATTTGTACAAGCGTGGAGCGCACCCGCAGGCTGTCGTTCGAGCCTCGGAGTACGCAGAACACTGC	C	G	C	C	A	A	G	C	C	C	T	A	G	G	G	C	G	A	G	C	C	C	A	T	T	T	G	T	A	C	A	A	G	C	G	T	G	G	A	G	C
B3255	Sweden	Europe	1999	12	3	27	SR9	CGCCAAGCCCTAGGGCGAGCCCATTTGTACAAGCGTGGAGCGCACCCGCAGGCTGTCGTTCGAGCCTCGGAGTACGCAGAACACTGC	C	G	C	C	A	A	G	C	C	C	T	A	G	G	G	C	G	A	G	C	C	C	A	T	T	T	G	T	A	C	A	A	G	C	G	T	G	G	A	G	C
B3256	Sweden	Europe	2000	7	1	27	SR7	CGCCGAGCCCTAGAGCGAGCCCATTTGTACAGGCATGGCGCGCACCCGCAGACTGTTGCTCGAGCCTCGGAGTACGCAGGACACCGC	C	G	C	C	G	A	G	C	C	C	T	A	G	A	G	C	G	A	G	C	C	C	A	T	T	T	G	T	A	C	A	G	G	C	A	T	G	G	C	G	C
B3257	Sweden	Europe	2004	11	3	25	SR13	CGCCAAGCCCTAGGGCGAGCCCATTTGTACAAGCGTGGCGCGCACCCGCAGGCTGTTGTTCGAGCCTCGGAGTACGCAGAACACTGC	C	G	C	C	A	A	G	C	C	C	T	A	G	G	G	C	G	A	G	C	C	C	A	T	T	T	G	T	A	C	A	A	G	C	G	T	G	G	C	G	C
B3258	Sweden	Europe	2004	11	3	27	SR3	CGCCAAGCCCTAGGGCGAGCCCATTTGTACAAGCGTGGCGCGCACCCGCAGGCTGTTGTTCGAGCCTCGGAGTACGCAGAACACTGC	C	G	C	C	A	A	G	C	C	C	T	A	G	G	G	C	G	A	G	C	C	C	A	T	T	T	G	T	A	C	A	A	G	C	G	T	G	G	C	G	C
B3275	Kenya	Africa	1975	2	6	169	AFR5	CGCCGGGCCCCGGATCGGGCCCGCTTGTGCAGGCATGTCACGCCCCCACGGACGATTGCCCGGGCCGCGGGGTGCGCAGGGCACCGC	C	G	C	C	G	G	G	C	C	C	C	G	G	A	T	C	G	G	G	C	C	C	G	C	T	T	G	T	G	C	A	G	G	C	A	T	G	T	C	A	C
B3276	Kenya	Africa	1975	3	1	149	AFR1	CGCCGGGCCCTAGAGCGAGCCCGTTTGTGCAGGCATGGCACGCACCCGCGGACTATTGCCCGGGCCGCGGGGTACGCAGGGCACCGC	C	G	C	C	G	G	G	C	C	C	T	A	G	A	G	C	G	A	G	C	C	C	G	T	T	T	G	T	G	C	A	G	G	C	A	T	G	G	C	A	C
B3277	Kenya	Africa	1975	3	1	149	AFR1	CGCCGGGCCCTAGAGCGAGCCCGTTTGTGCAGGCATGGCACGCACCCGCGGACTATTGCCCGGGCCGCGGGGTACGCAGGGCACCGC	C	G	C	C	G	G	G	C	C	C	T	A	G	A	G	C	G	A	G	C	C	C	G	T	T	T	G	T	G	C	A	G	G	C	A	T	G	G	C	A	C
B3278	Kenya	Africa	1975	3	1	149	AFR1	CGCCGGGCCCTAGAGCGAGCCCGTTTGTGCAGGCATGGCACGCACCCGCGGACTATTGCCCGGGCCGCGGGGTACGCAGGGCACCGC	C	G	C	C	G	G	G	C	C	C	T	A	G	A	G	C	G	A	G	C	C	C	G	T	T	T	G	T	G	C	A	G	G	C	A	T	G	G	C	A	C
B3279	Kenya	Africa	1975	3	1	149	AFR1	CGCCGGGCCCTAGAGCGAGCCCGTTTGTGCAGGCATGGCACGCACCCGCGGACTATTGCCCGGGCCGCGGGGTACGCAGGGCACCGC	C	G	C	C	G	G	G	C	C	C	T	A	G	A	G	C	G	A	G	C	C	C	G	T	T	T	G	T	G	C	A	G	G	C	A	T	G	G	C	A	C
B3280	Kenya	Africa	1975	3	1	149	AFR1	CGCCGAGCCCTAGAGCGAGCCCATTTGTGCAGGCATCCCGCGCACCCGCAGACTGTTGCTCGAGCCTCGGAGTACGCAGGACACCGC	C	G	C	C	G	G	G	C	C	C	T	A	G	A	G	C	G	A	G	C	C	C	G	T	T	T	G	T	G	C	A	G	G	C	A	T	G	G	C	A	C
B3281	Kenya	Africa	1975	6	1	96	FINR9	CGCCGGGCCCTAGAGCGAGCCCGTTTGTGCAGGCATGGCACGCACCCGCGGACTATTGCCCGGGCCGCGGGGTACGCAGGGCACCGC	C	G	C	C	G	A	G	C	C	C	T	A	G	A	G	C	G	A	G	C	C	C	A	T	T	T	G	T	G	C	A	G	G	C	A	T	C	C	C	G	C
B3282	Kenya	Africa	1975	3	1	149	AFR1	CGCCGGGCCCTAGAGCGAGCCCGTTTGTGCAGGCATGGCACGCACCCGCGGACTATTGCCCGGGCCGCGGGGTACGCAGGGCACCGC	C	G	C	C	G	G	G	C	C	C	T	A	G	A	G	C	G	A	G	C	C	C	G	T	T	T	G	T	G	C	A	G	G	C	A	T	G	G	C	A	C
B3283	Kenya	Africa	1975	2	6	49	AFR5	CGCCGGGCCCCGGATCGGGCCCGCTTGTGCAGGCATGTCACGCCCCCACGGACGATTGCCCGGGCCGCGGGGTGCGCAGGGCACCGC	C	G	C	C	G	G	G	C	C	C	C	G	G	A	T	C	G	G	G	C	C	C	G	C	T	T	G	T	G	C	A	G	G	C	A	T	G	T	C	A	C
B3284	Kenya	Africa	1975	3	1	149	AFR1	CGCCGGGCCCTAGAGCGAGCCCGTTTGTGCAGGCATGGCACGCACCCGCGGACTATTGCCCGGGCCGCGGGGTACGCAGGGCACCGC	C	G	C	C	G	G	G	C	C	C	T	A	G	A	G	C	G	A	G	C	C	C	G	T	T	T	G	T	G	C	A	G	G	C	A	T	G	G	C	A	C
B3285	Kenya	Africa	1975	2	6	49	AFR5	CGCCGGGCCCCGGATCGGGCCCGCTTGTGCAGGCATGTCACGCCCCCACGGACGATTGCCCGGGCCGCGGGGTGCGCAGGGCACCGC	C	G	C	C	G	G	G	C	C	C	C	G	G	A	T	C	G	G	G	C	C	C	G	C	T	T	G	T	G	C	A	G	G	C	A	T	G	T	C	A	C
B3286	Kenya	Africa	1975	3	1	149	AFR1	CGCCGGGCCCTAGAGCGAGCCCGTTTGTGCAGGCATGGCACGCACCCGCGGACTATTGCCCGGGCCGCGGGGTACGCAGGGCACCGC	C	G	C	C	G	G	G	C	C	C	T	A	G	A	G	C	G	A	G	C	C	C	G	T	T	T	G	T	G	C	A	G	G	C	A	T	G	G	C	A	C
B3287	Kenya	Africa	1975	2	6	49	AFR5	CGCCGGGCCCCGGATCGGGCCCGCTTGTGCAGGCATGTCACGCCCCCACGGACGATTGCCCGGGCCGCGGGGTGCGCAGGGCACCGC	C	G	C	C	G	G	G	C	C	C	C	G	G	A	T	C	G	G	G	C	C	C	G	C	T	T	G	T	G	C	A	G	G	C	A	T	G	T	C	A	C
B3288	Kenya	Africa	1975	3	1	149	AFR1	CGCCGGGCCCTAGAGCGAGCCCGTTTGTGCAGGCATGGCACGCACCCGCGGACTATTGCCCGGGCCGCGGGGTACGCAGGGCACCGC	C	G	C	C	G	G	G	C	C	C	T	A	G	A	G	C	G	A	G	C	C	C	G	T	T	T	G	T	G	C	A	G	G	C	A	T	G	G	C	A	C
B3289	Kenya	Africa	1975	3	1	170	AFR6	CGCCGGGCCCTAGAGCGAGCCCGTTTGTGCAGGCATGGCACGCACCCGCGGACTATTGCCCGGGCCGCGGGGTACGCAGGGCACCGC	C	G	C	C	G	G	G	C	C	C	T	A	G	A	G	C	G	A	G	C	C	C	G	T	T	T	G	T	G	C	A	G	G	C	A	T	G	G	C	A	C
B3290	Kenya	Africa	1975	3	1	149	AFR1	CGCCGGGCCCTAGAGCGAGCCCGTTTGTGCAGGCATGGCACGCACCCGCGGACTATTGCCCGGGCCGCGGGGTACGCAGGGCACCGC	C	G	C	C	G	G	G	C	C	C	T	A	G	A	G	C	G	A	G	C	C	C	G	T	T	T	G	T	G	C	A	G	G	C	A	T	G	G	C	A	C
B3291	Kenya	Africa	1975	6	1	10	FINR9	CGCCGAGCCCTAGAGCGAGCCCATTTGTGCAGGCATGGCGCGCACCCGCAGACTGTTGCTCGAGCCTCGGAGTACGCAGGACACCGC	C	G	C	C	G	A	G	C	C	C	T	A	G	A	G	C	G	A	G	C	C	C	A	T	T	T	G	T	G	C	A	G	G	C	A	T	G	G	C	G	C
B3292	Kenya	Africa	1975	6	1	10	FINR9	CGCCGAGCCCTAGAGCGAGCCCATTTGTGCAGGCATGGCGCGCACCCGCAGACTGTTGCTCGAGCCTCGGAGTACGCAGGACACCGC	C	G	C	C	G	A	G	C	C	C	T	A	G	A	G	C	G	A	G	C	C	C	A	T	T	T	G	T	G	C	A	G	G	C	A	T	G	G	C	G	C
B3300	Sweden	Europe	1999	12	3	27	SR9	CGCCAAGCCCTAGGGCGAGCCCATTTGTACAAGCGTGGAGCGCACCCGCAGGCTGTCGTTCGAGCCTCGGAGTACGCAGAACACTGC	C	G	C	C	A	A	G	C	C	C	T	A	G	G	G	C	G	A	G	C	C	C	A	T	T	T	G	T	A	C	A	A	G	C	G	T	G	G	A	G	C
B3301	Sweden	Europe	2000	5	1	29	SR24	CGCCGGGCCCTAGAGCGAGCCCATTTGTGCAGGCATGGCGCGCACCCGCAGACTGTTGCTCGAGCCTCGGAGTACGCAGGACACCGC	C	G	C	C	G	G	G	C	C	C	T	A	G	A	G	C	G	A	G	C	C	C	A	T	T	T	G	T	G	C	A	G	G	C	A	T	G	G	C	G	C
B3302	Sweden	Europe	2000	11	3	158	SR3	CGCCAAGCCCTAGGGCGAGCCCATTTGTACAAGCGTGGCGCGCACCCGCAGGCTGTTGTTCGAGCCTCGGAGTACGCAGAACACTGC	C	G	C	C	A	A	G	C	C	C	T	A	G	G	G	C	G	A	G	C	C	C	A	T	T	T	G	T	A	C	A	A	G	C	G	T	G	G	C	G	C
B3303	Sweden	Europe	2001	11	3	27	SR10	CGCCAAGCCCTAGGGCGAGCCCATTTGTACAAGCGTGGCGCGCACCCGCAGGCTGTTGTTCGAGCCTCGGAGTACGCAGAACACTGC	C	G	C	C	A	A	G	C	C	C	T	A	G	G	G	C	G	A	G	C	C	C	A	T	T	T	G	T	A	C	A	A	G	C	G	T	G	G	C	G	C
B3304	Sweden	Europe	2001	5	1	29	SR24	CGCCGGGCCCTAGAGCGAGCCCATTTGTGCAGGCATGGCGCGCACCCGCAGACTGTTGCTCGAGCCTCGGAGTACGCAGGACACCGC	C	G	C	C	G	G	G	C	C	C	T	A	G	A	G	C	G	A	G	C	C	C	A	T	T	T	G	T	G	C	A	G	G	C	A	T	G	G	C	G	C
B3305	Sweden	Europe	2004	12	3	27	SR9	CGCCAAGCCCTAGGGCGAGCCCATTTGTACAAGCGTGGAGCGCACCCGCAGGCTGTCGTTCGAGCCTCGGAGTACGCAGAACACTGC	C	G	C	C	A	A	G	C	C	C	T	A	G	G	G	C	G	A	G	C	C	C	A	T	T	T	G	T	A	C	A	A	G	C	G	T	G	G	A	G	C
B3306	Sweden	Europe	2004	11	3	27	SR10	CGCCAAGCCCTAGGGCGAGCCCATTTGTACAAGCGTGGCGCGCACCCGCAGGCTGTTGTTCGAGCCTCGGAGTACGCAGAACACTGC	C	G	C	C	A	A	G	C	C	C	T	A	G	G	G	C	G	A	G	C	C	C	A	T	T	T	G	T	A	C	A	A	G	C	G	T	G	G	C	G	C
[truncated: 46 more columns]
