# Supplementary material for: SNP-Based Typing: A Useful Tool to Study Bordetella pertussis Populations
Source: PLoS One. 2011 May 27;6(5):e20340. doi: 10.1371/journal.pone.0020340 (PMC3103551; doi:10.1371/journal.pone.0020340)
Supplement: Table S2 — 87 ambiguous SNPs. (XLS) [file pone.0020340.s004.xls]

## Sheet: Sheet1
SNP	Gene	Position in gene	Position in Tohama 1
1	BP0013	252	10764
2	BP0033	378	37390
3	BP0074	769	72405
4	BP0183	972	183396
5	BP0184	1080	185405
6	BP0215	870	220937
7	BP0347	1006	349841
8	BP0371	142	372931
9	BP0418	393	419085
10	BP0420	432	421221
11	BP0475	2480	486005
12	BP0553	363	560519
13	BP0570	405	576540
14	BP0678	6	694521
15	BP0700	411	713901
16	BP0705	672	720190
17	BP0760	2674	778901
18	BP0821	1308	848023
19	BP0827	829	857266
20	BP0888	711	926293
21	BP0905	1128	941632
22	BP0999	1800	1045401
23	BP1014	1179	1059382
24	BP1040	735	1082960
25	BP1046	1326	1088944
26	BP1052	273	1096037
27	BP1119	530	1175956
28	BP1143	15	1206104
29	BP1227	225	1290405
30	BP1246	729	1310166
31	BP1260	2576	1327960
32	BP1261	1239	1331840
33	BP1400	675	1474683
34	BP1466	108	1542772
35	BP1471	5	1547488
36	BP1497	438	1575206
37	BP1515	87	1591043
38	BP1539	604	1613367
39	BP1568	260	1647861
40	BP1570	700	1649623
41	BP1573	333	1652706
42	BP1610	243	1691029
43	BP1691	2043	1777467
44	BP1795	707	1885417
45	BP1883	356	1984103
46	BP1989	309	2102498
47	BP1998	146	2109674
48	BP2076	3221	2198097
49	BP2081	1437	2203385
50	BP2228	111	2353874
51	BP2236	117	2365791
52	BP2249	341	2374322
53	BP2332	3343	2465295
54	BP2334	2491	2471200
55	BP2348	78	2488085
56	BP2358	620	2497937
57	BP2366	625	2505238
58	BP2439	918	2581557
59	BP2502	194	2651008
60	BP2585	588	2736088
61	BP2684	765	2848804
62	BP2707	702	2873659
63	BP2713	246	2879950
64	BP2799	390	2973877
65	BP2851	66	3027750
66	BP2931	372	3119113
67	BP2935	637	3123720
68	BP3015	817	3207058
69	BP3021	939	3213181
70	BP3040	717	3240976
71	BP3059	441	3260282
72	BP3074	519	3276536
73	BP3126	408	3331087
74	BP3140	60	3347952
75	BP3424	114	3633049
76	BP3439	3235	3650318
77	BP3526	1248	3737702
78	BP3562	46	3777689
79	BP3594	2008	3809434
80	BP3630	150	3840411
81	BP3642	681	3846833
82	BP3655	1107	3861060
83	BP3657	339	3863253
84	BP3743	285	3950507
85	BP3787	681	3991376
86	BP3789	303	3992064
87	BP3813	330	4020142
