# Supplementary material for: SNP-Based Typing: A Useful Tool to Study Bordetella pertussis Populations
Source: PLoS One. 2011 May 27;6(5):e20340. doi: 10.1371/journal.pone.0020340 (PMC3103551; doi:10.1371/journal.pone.0020340)
Supplement: Table S3 — SNP typing extended to include 179 ptxP3 strains from diverse geographic locations. (XLS) [file pone.0020340.s005.xls]

## Sheet: Sheet1
Strain	Country	Continent	Isolationyear	SNP type (ST)	ptxP	MLVA type	PFGE type	Concatenated SNP sequence	BP0013	BP0033	BP0074	BP0183	BP0184	BP0215	BP0347	BP0371	BP0418	BP0420	BP0475	BP0553	BP0570	BP0678	BP0700	BP0705	BP0760	BP0821	BP0827	BP0888	BP0905	BP0999	BP1014	BP1040	BP1046	BP1052	BP1119	BP1143	BP1227	BP1246	BP1260	BP1261	BP1400	BP1466	BP1471	BP1497	BP1515	BP1539	BP1568	BP1570	BP1573
B0345	Netherlands	Europe	1994	15	3	nd	nd	CGCCGAGCCCTAGAGCGAGCCCATTTGTACAGGCATGGCGCGCACCCGCAGACTGTTGTTCGAGCCTCGGAGTACGCAGGACACTGC	C	G	C	C	G	A	G	C	C	C	T	A	G	A	G	C	G	A	G	C	C	C	A	T	T	T	G	T	A	C	A	G	G	C	A	T	G	G	C	G	C
B0358	Netherlands	Europe	1994	17	3	nd	nd	CGCCGAGCCCTAGGGCGAGCCCATTTGTACAAGCGTGGCGCGCACCCGCAGACTGTTGTTCGAGCCTCGGAGTACGCAGAACACTGC	C	G	C	C	G	A	G	C	C	C	T	A	G	G	G	C	G	A	G	C	C	C	A	T	T	T	G	T	A	C	A	A	G	C	G	T	G	G	C	G	C
B0399	Netherlands	Europe	1993	17	3	nd	nd	CGCCNAGCCCTAGGGCRAGCCCATTTGTACAAGCGTGGCGCGCACCCGCAGACTGTTGTTCGAGCCTCGGAGTACGCAGAACACTGC	C	G	C	C	N	A	G	C	C	C	T	A	G	G	G	C	R	A	G	C	C	C	A	T	T	T	G	T	A	C	A	A	G	C	G	T	G	G	C	G	C
B0539	Netherlands	Europe	1994	17	3	nd	nd	CGCCNAGCCCTAGGGCGAGCCCATTTGTACAAGCGTGGCGCGCACCCGCAGACTGTTGTTCGAGCCTCGGAGTACGCAGAACACTGC	C	G	C	C	N	A	G	C	C	C	T	A	G	G	G	C	G	A	G	C	C	C	A	T	T	T	G	T	A	C	A	A	G	C	G	T	G	G	C	G	C
B0548	Netherlands	Europe	1993	16	3	nd	nd	CGCCGAGCCCTAGAGCGAGCCCATTTGTACAGGCATGGCGCGCACCCGCAGACTGTTGCTCGAGCCTCGGAGTACGCAGGACACTGC	C	G	C	C	G	A	G	C	C	C	T	A	G	A	G	C	G	A	G	C	C	C	A	T	T	T	G	T	A	C	A	G	G	C	A	T	G	G	C	G	C
B0596	Netherlands	Europe	1995	15	3	nd	nd	CGCCRAGCCCTAGAGCGAGCCCATTTGTACAGGCATGGCGCGCACCCGCAGACTGTTGTTCGAGCCTCGGAGTACGCAGGACACTGC	C	G	C	C	R	A	G	C	C	C	T	A	G	A	G	C	G	A	G	C	C	C	A	T	T	T	G	T	A	C	A	G	G	C	A	T	G	G	C	G	C
B0609	Netherlands	Europe	1995	15	3	nd	nd	CGCCGAGCCCTAGAGCGAGCCCATTTGTACAGGCATGGCGCGCACCCGCAGACTGTTGTTCGAGCCTCGGAGTACGCAGGACACTGC	C	G	C	C	G	A	G	C	C	C	T	A	G	A	G	C	G	A	G	C	C	C	A	T	T	T	G	T	A	C	A	G	G	C	A	T	G	G	C	G	C
B0613	Netherlands	Europe	1995	17	3	nd	nd	CGCCNAGCCCTAGGGCGAGCCCATTTGTACAGGCATGGCGCGCACCCGCAGACTGTTGTTCGAGCCTCGGAGTACGCAGGACACTGC	C	G	C	C	N	A	G	C	C	C	T	A	G	G	G	C	G	A	G	C	C	C	A	T	T	T	G	T	A	C	A	G	G	C	A	T	G	G	C	G	C
B0644	Netherlands	Europe	1996	16	3	nd	nd	CGCCGAGCCCTAGAGCGAGCCCATTTGTACAGGCATGGCGCGCACCCGCAGACTGTTGCTCGAGCCTCGGAGTACGCAGGACACTGC	C	G	C	C	G	A	G	C	C	C	T	A	G	A	G	C	G	A	G	C	C	C	A	T	T	T	G	T	A	C	A	G	G	C	A	T	G	G	C	G	C
B0771	Netherlands	Europe	1996	11	3	nd	nd	CGCCAAGCCCTAGGGCGAGCCCATTTGTACAAGCGTGGCGCGCACCCGCAGGCTGTTGTTCGAGCCTCGGAGTACGCAGAACACTGC	C	G	C	C	A	A	G	C	C	C	T	A	G	G	G	C	G	A	G	C	C	C	A	T	T	T	G	T	A	C	A	A	G	C	G	T	G	G	C	G	C
B0792	Netherlands	Europe	1996	11	3	nd	nd	CGCCAAGCCCTNGGGCGAGCCCATTTGTACAAGCGTGGCGCGCACCCGCAGGCTGTTGTTCGAGCCTCGGAGTACGCAGAACACTGC	C	G	C	C	A	A	G	C	C	C	T	N	G	G	G	C	G	A	G	C	C	C	A	T	T	T	G	T	A	C	A	A	G	C	G	T	G	G	C	G	C
B0859	Netherlands	Europe	1989	16	3	nd	nd	CGCCNAGCCCTAGAGCGAGCCCATTTGTACAGGCATGGCGCGCACCCGCAGACNGTTGCTCGAGCCTCGGAGTACGCAGGACACTGC	C	G	C	C	N	A	G	C	C	C	T	A	G	A	G	C	G	A	G	C	C	C	A	T	T	T	G	T	A	C	A	G	G	C	A	T	G	G	C	G	C
B0869	Netherlands	Europe	1990	16	3	nd	nd	CGCCGAGCCCTAGAGCGAGCCCNTTTGTACAGGCATGGCGCGCACCCGCNGACNGTTGCTCGAGCCTCGGAGTACGCAGGACACTGC	C	G	C	C	G	A	G	C	C	C	T	A	G	A	G	C	G	A	G	C	C	C	N	T	T	T	G	T	A	C	A	G	G	C	A	T	G	G	C	G	C
B0882	Netherlands	Europe	1990	16	3	nd	nd	CGCCGAGCCCTAGAGCGAGCCCATTTGTACAGGCATGGCGCGCACCCGCAGACNGTTGCTCGAGCCTCGGAGTACGCAGGACACTGC	C	G	C	C	G	A	G	C	C	C	T	A	G	A	G	C	G	A	G	C	C	C	A	T	T	T	G	T	A	C	A	G	G	C	A	T	G	G	C	G	C
B0884	Netherlands	Europe	1990	17	3	nd	nd	CGCCGAGCCCTAGGGCGAGCCCATTTGTACAAGCGTGGCGCGCACCCGCAGACTGTTGTTCGAGCCTCGGAGTACGCAGAACACTGC	C	G	C	C	G	A	G	C	C	C	T	A	G	G	G	C	G	A	G	C	C	C	A	T	T	T	G	T	A	C	A	A	G	C	G	T	G	G	C	G	C
B0949	Netherlands	Europe	1996	12	3	nd	nd	CGCCAAGCCCTAGGGCGAGCCCATTTGTACAAGCGTGGAGCGCACCCGCAGGCTGTCGTTCGAGCCTCGGAGTACGCAGAACACTGC	C	G	C	C	A	A	G	C	C	C	T	A	G	G	G	C	G	A	G	C	C	C	A	T	T	T	G	T	A	C	A	A	G	C	G	T	G	G	A	G	C
B1038	Japan	Asia	1994	10	3	nd	nd	CGCCGAGCCCTAGGGCGAGCCCATTTGTACAGGCATGGCGCGCACCCGCAGACNGTTGTTCGAGCCTCGGAGTACGCAGGACACTGC	C	G	C	C	G	A	G	C	C	C	T	A	G	G	G	C	G	A	G	C	C	C	A	T	T	T	G	T	A	C	A	G	G	C	A	T	G	G	C	G	C
B1055	Japan	Asia	1996	15	3	nd	nd	CGCCGAGCCCTAGAGCGAGCCCATTTGTACAGGCATGGCGCGCACCCGCAGACTGTTGTTCGAGCCTCGGAGTACGCAGGACACTGC	C	G	C	C	G	A	G	C	C	C	T	A	G	A	G	N	G	A	G	C	C	C	A	T	T	T	G	T	A	C	A	G	G	C	A	T	G	G	C	G	C
B1073	France	Europe	1993	16	3	nd	nd	CGCCGAGCCCTAGAGCGAGCCCATTTGTACAGGCATGGCGCGCACCCGCAGACTGTTGCTCGAGCCTCGGAGTACGCAGGACACTGC	C	G	C	C	G	A	G	C	C	C	T	A	G	A	G	C	G	A	G	C	C	C	A	T	T	T	G	T	A	C	A	G	G	C	A	T	G	G	C	G	C
B1125	France	Europe	1996	15	3	nd	nd	CGCCGAGCCCTAGAGCGAGCCCATTTGTACAGGCATGGCGCGCACCCGCAGACTGTTGTTCGAGCCTCGGAGTACGCAGGACACTGC	C	G	C	C	G	A	G	C	C	C	T	A	G	A	G	C	G	A	G	C	C	C	A	T	T	T	G	T	A	C	A	G	G	C	A	T	G	G	C	G	C
B1324	Australia	Australia	1997	10	3	nd	nd	CGCCGAGCCCTAGGGCGAGCCCATTTGTACAGGCATGGCGCGCACCCGCAGACTGTTGTTCGAGCCTCGGAGTACGCAGGACACTGC	C	G	C	C	G	A	G	C	C	C	T	A	G	G	G	C	G	A	G	C	C	C	A	T	T	T	G	T	A	C	A	G	G	C	A	T	G	G	C	G	C
B1408	Netherlands	Europe	1998	12	3	nd	nd	CGCCAAGCCCTAGGGCGAGCCCATTTGTACAAGCGTGGAGCGCACCCGCAGGCTGTCGTTCGAGCCTCGGAGTACGCAGAACACTGC	C	G	C	C	A	A	G	C	C	C	T	A	G	G	G	C	G	A	G	C	C	C	A	T	T	T	G	T	A	C	A	A	G	C	G	T	G	G	A	G	C
B1425	USA	North America	1997	11	3	nd	nd	CGCCAAGCCCTAGGGNGAGCCCATTTGTACAAGCGTGGCGCGCACCCGCAGGCTGTTGTTCGAGCCTCGGAGTACGCAGAACACTGC	C	G	C	C	A	A	G	C	C	C	T	A	G	G	G	N	G	A	G	C	C	C	A	T	T	T	G	T	A	C	A	A	G	C	G	T	G	G	C	G	C
B1442	USA	North America	1997	11	3	nd	nd	CGCCAAGCCCTAGGGCGAGCCCATTTGTACAAGCGTGGCGCGCACCCGCAGGCTGTTGTTCGAGCCTCGGAGTACGCAGAACACTGC	C	G	C	C	A	A	G	C	C	C	T	A	G	G	G	C	G	A	G	C	C	C	A	T	T	T	G	T	A	C	A	A	G	C	G	T	G	G	C	G	C
B1443	Mexico	North America	1996	11	3	nd	nd	CGCCAAGCCCTAGGGCGAGCCCATTTGTACAAGCGTGGCGCGCACCCGCAGGCTGTTGTTCGAGCCTCGGAGTACGCAGAACACTGC	C	G	C	C	A	A	G	C	C	C	T	A	G	G	G	C	G	A	G	C	C	C	A	T	T	T	G	T	A	C	A	A	G	C	G	T	G	G	C	G	C
B1456	Mexico	North America	nk	11	3	nd	nd	CGCCAAGCCCTAGGGCGAGCCCATTTGTACAAGCGTGGCGCNCACCCNCAGGCTGTTGTTCGAGCCTCGGAGTACGCAGAACACTNC	C	G	C	C	A	A	G	C	C	C	T	A	G	G	G	C	G	A	G	C	C	C	A	T	T	T	G	T	A	C	A	A	G	C	G	T	G	G	C	G	C
B1507	USA	North America	1998	11	3	nd	nd	CGCCAAGCCCTAGGGCGAGCCCATTTGTACAAGCGTGGCGCGCACCCGCAGGCTGTTGTTCGAGCCTCGGAGTACGCAGAACACTGC	C	G	C	C	A	A	G	C	C	C	T	A	G	G	G	C	G	A	G	C	C	C	A	T	T	T	G	T	A	C	A	A	G	C	G	T	G	G	C	G	C
B1532	USA	North America	1998	11	3	nd	nd	CGCCAAGCCCTAGGGCGAGCCCATTTGTACAAGCGTGGCGCGCACCCGCAGGCNGTTGTTCGAGCCTCGGAGTACGCAGAACACTGC	C	G	C	C	A	A	G	C	C	C	T	A	G	G	G	C	G	A	G	C	C	C	A	T	T	T	G	T	A	C	A	A	G	C	G	T	G	G	C	G	C
B1533	USA	North America	1998	11	3	nd	nd	CGCCAAGCCCTAGGGCGAGCCCATTTGTACAAGCGTGGCGCGCACCCGCAGGCTGTTGTTCGAGCCTCGGAGTACGCAGAACACTGC	C	G	C	C	A	A	G	C	C	C	T	A	G	G	G	C	G	A	G	C	C	C	A	T	T	T	G	T	A	C	A	A	G	C	G	T	G	G	C	G	C
B1538	Australia	Australia	1997	11	3	nd	nd	CGCCAAGCCCTAGGGCGAGCCCATTTGTACAAGCGTGGCGCGCACCCGCAGGCTGTTGTTCGAGCCTCGGAGTACGCAGAACACTGC	C	G	C	C	A	A	G	C	C	C	T	A	G	G	G	C	G	A	G	C	C	C	A	T	T	T	G	T	A	C	A	A	G	C	G	T	G	G	C	G	C
B1539	Australia	Australia	1997	11	3	nd	nd	CGCCAAGCCCTAGGGCGAGCCCATTTGTACAAGCGTGGCGCGCACCCGCAGGCTGTTGTTCGAGCCTCGGAGTACGCAGAACACTGC	C	G	C	C	A	A	G	C	C	C	T	A	G	G	G	C	G	A	G	C	C	C	A	T	T	T	G	T	A	C	A	A	G	C	G	T	G	G	C	G	C
B1546	Australia	Australia	1997	12	3	nd	nd	CGCCAAGCCCTAGGGCGAGCCCATTTGTACAAGCGTGGAGCGCACCCGCAGGCTGTCGTTCGAGCCTCGGAGTACGCAGAACACTGC	C	G	C	C	A	A	G	C	C	C	T	A	G	G	G	C	G	A	G	C	C	C	A	T	T	T	G	T	A	C	A	A	G	C	G	T	G	G	A	G	C
B1560	USA	North America	1999	12	3	nd	nd	CGCCAAGCCCTAGGGCGAGCCCATTTGTACAAGCGTGGAGCGCACCCGCAGGCTGTCGTTCGAGCCTCGGAGTACGCAGAACACTGC	C	G	C	C	A	A	G	C	C	C	T	A	G	G	G	C	G	A	G	C	C	C	A	T	T	T	G	T	A	C	A	A	G	C	G	T	G	G	A	G	C
B1569	USA	North America	1999	11	3	nd	nd	CGCCAAGCCCTAGGGCGAGCCCATTTGTACAAGCGTGGCGCGCACCCGCAGGCTGTTGTTCGAGCCTCGGAGTACGCAGAACACTGN	C	G	C	C	A	A	G	C	C	C	T	A	G	G	G	C	G	A	G	C	C	C	A	T	T	T	G	T	A	C	A	A	G	C	G	T	G	G	C	G	C
B1570	USA	North America	1998	15	3	nd	nd	CGCCGAGCCCTAGAGCGAGCCCATTTGTACAGGCATGGCGCGCACCCGCAGACTGTTGTTCGAGCCTCGGAGTACGCAGGACACTGC	C	G	C	C	G	A	G	C	C	C	T	A	G	A	G	C	G	A	G	C	C	C	A	T	T	T	G	T	A	C	A	G	G	C	A	T	G	G	C	G	C
B1679	Canada	North America	1988	16	3	nd	nd	CGCCNAGCCCTAGAGNGAGCCCATTTGTACAGGCATGGCGCGCACCCGCAGACTGTTGCTCGAGCCTCGGAGTACGCAGGACACTGC	C	G	C	C	N	A	G	C	C	C	T	A	G	A	G	N	G	A	G	C	C	C	A	T	T	T	G	T	A	C	A	G	G	C	A	T	G	G	C	G	C
B1787	Netherlands	Europe	1997	17	3	nd	nd	CGCCNAGCCCTAGGGCGAGCCCATTTGTACAAGCGTGGCGCGCACCCGCAGACTGTTGTTCGAGCCTCGGAGTACGCAGAACACTGC	C	G	C	C	N	A	G	C	C	C	T	A	G	G	G	C	G	A	G	C	C	C	A	T	T	T	G	T	A	C	A	A	G	C	G	T	G	G	C	G	C
B1873	Netherlands	Europe	2000	11	3	nd	nd	CGCCAAGCCCTAGGGCGAGCCCATTTGTACAAGCGTGGCGCGCACCCGCAGGCTGTTGTTCGAGCCTCGGAGTACGCAGAACACTGC	C	G	C	C	A	A	G	C	C	C	T	A	G	G	G	C	G	A	G	C	C	C	A	T	T	T	G	T	A	C	A	A	G	C	G	T	G	G	C	G	C
B2026	Netherlands	Europe	2001	11	3	nd	nd	CGCCAAGCCCTAGGGCGAGCCCATTTGTACAAGCGTGGCGCGCACCCGCAGGCTGTTGTTCGAGCCTCGGAGTACGCAGAACACTGC	C	G	C	C	A	A	G	C	C	C	T	A	G	G	G	C	G	A	G	C	C	C	A	T	T	T	G	T	A	C	A	A	G	C	G	T	G	G	C	G	C
B2027	Netherlands	Europe	2001	12	3	nd	nd	CGCCAAGCCCTAGGGCGAGCCCATTTGTACAAGCGTGGAGCGCACCCGCAGGCTGTCGTTCGAGCCTCGGAGTACGCAGAACACTGN	C	G	C	C	A	A	G	C	C	C	T	A	G	G	G	C	G	A	G	C	C	C	A	T	T	T	G	T	A	C	A	A	G	C	G	T	G	G	A	G	C
B2028	Netherlands	Europe	2001	12	3	nd	nd	CGCCAAGCCCTAGGGCGAGCCCATTTGTACAAGCGTGGAGCGCACCCGCAGGCTGTCGTTCGAGCCTCGGAGTACGCAGAACACTGC	C	G	C	C	A	A	G	C	C	C	T	A	G	G	G	C	G	A	G	C	C	C	A	T	T	T	G	T	A	C	A	A	G	C	G	T	G	G	A	G	C
B2029	Netherlands	Europe	2001	12	3	nd	nd	CGCCAAGCCCTAGGGCGAGCCCATTTGTACAAGCGTGGAGCGCACCCGCAGGCTGTCGTTCGAGCCTCGGAGTACGCAGAACACTGC	C	G	C	C	A	A	G	C	C	C	T	A	G	G	G	C	G	A	G	C	C	C	A	T	T	T	G	T	A	C	A	A	G	C	G	T	G	G	A	G	C
B2030	Netherlands	Europe	2001	12	3	nd	nd	CGCCAAGCCCTAGGGCGAGCCCATTTGTACAAGCGTGGAGCGCACCCGCAGGCTGTCGTTCGAGCCTCGGAGTACGCAGAACACTGC	C	G	C	C	A	A	G	C	C	C	T	A	G	G	G	C	G	A	G	C	C	C	A	T	T	T	G	T	A	C	A	A	G	C	G	T	G	G	A	G	C
B2031	Netherlands	Europe	2001	11	3	nd	nd	CGCCAAGCCCTAGGGCGAGCCCATTTGTACAAGCGTGGCGCGCACCCGCAGGCTGTTGTTCGAGCCTCGGAGTACGCAGAACACTGC	C	G	C	C	A	A	G	C	C	C	T	A	G	G	G	C	G	A	G	C	C	C	A	T	T	T	G	T	A	C	A	A	G	C	G	T	G	G	C	G	C
B2032	Netherlands	Europe	2001	11	3	nd	nd	CGCCAAGCCCTAGGGCGAGCCCATTTGTACAAGCGTGGCGCGCACCCGCAGGCTGTTGTTCGAGCCTCGGAGTACGCAGAACACTGC	C	G	C	C	A	A	G	C	C	C	T	A	G	G	G	C	G	A	G	C	C	C	A	T	T	T	G	T	A	C	A	A	G	C	G	T	G	G	C	G	C
B2033	Netherlands	Europe	2001	12	3	nd	nd	CGCCAAGCCCTAGGGCGAGCCCATTTGTACAAGCGTGGAGCGCACCCGCAGGCTGTCGTTCGAGCCTCGGAGTACGCAGAACACTGC	C	G	C	C	A	A	G	C	C	C	T	A	G	G	G	C	G	A	G	C	C	C	A	T	T	T	G	T	A	C	A	A	G	C	G	T	G	G	A	G	C
B2034	Netherlands	Europe	2001	11	3	nd	nd	CGCCAAGCCCTAGGGCGAGCCCATTTGTACAAGCGTGGCGCGCACCCGCAGGCTGTTGTTCGAGCCTCGGAGTACGCAGAACACTGC	C	G	C	C	A	A	G	C	C	C	T	A	G	G	G	C	G	A	G	C	C	C	A	T	T	T	G	T	A	C	A	A	G	C	G	T	G	G	C	G	C
B2035	Netherlands	Europe	2001	12	3	nd	nd	CGCCAAGCCCTAGGGCGAGCCCATTTGTACAAGCGTGGAGCGCACCCGCAGGCTGTCGTTCGAGCCTCGGAGTACGCAGAACACTGC	C	G	C	C	A	A	G	C	C	C	T	A	G	G	G	C	G	A	G	C	C	C	A	T	T	T	G	T	A	C	A	A	G	C	G	T	G	G	A	G	C
B2037	Netherlands	Europe	2001	12	3	nd	nd	CGCCAAGCCCTAGGGCGAGCCCATTTGTACAAGCGTGGAGCGCACCCGCAGGCTGTCGTTCGAGCCTCGGAGTACGCAGAACACTGC	C	G	C	C	A	A	G	C	C	C	T	A	G	G	G	C	G	A	G	C	C	C	A	T	T	T	G	T	A	C	A	A	G	C	G	T	G	G	A	G	C
B2039	Netherlands	Europe	2001	11	3	nd	nd	CGCCAAGCCCTAGGGCGAGCCCATTTGTACAAGCGTGGCGCGCACCCGCAGGCTGTTGTTCGAGCCTCGGAGTACGCAGAACACTGC	C	G	C	C	A	A	G	C	C	C	T	A	G	G	G	C	G	A	G	C	C	C	A	T	T	T	G	T	A	C	A	A	G	C	G	T	G	G	C	G	C
B2040	Netherlands	Europe	2001	12	3	nd	nd	CGCCAAGCCCTAGGGCGAGCCCATTTGTACAAGCGTGGAGCGCACCCGCAGGCTGTCGTTCGAGCCTCGGAGTACGCAGAACACTGC	C	G	C	C	A	A	G	C	C	C	T	A	G	G	G	C	G	A	G	C	C	C	A	T	T	T	G	T	A	C	A	A	G	C	G	T	G	G	A	G	C
B2044	Netherlands	Europe	2001	12	3	nd	nd	CGCCAAGCCCTAGGGCGAGCCCATTTGTACAAGCGTGGAGCGCACCCGCAGGCTGTCGTTCGAGCCTCGGAGTACGCAGAACACTGC	C	G	C	C	A	A	G	C	C	C	T	A	G	G	G	C	G	A	G	C	C	C	A	T	T	T	G	T	A	C	A	A	G	C	G	T	G	G	A	G	C
B2049	Netherlands	Europe	2001	12	3	nd	nd	CGCCAAGCCCTAGGGCGAGCCCATTTGTACAAGCGTGGAGCGCACCCGCAGGCTGTCGTTCGAGCCTCGGAGTACGCAGAACACTGC	C	G	C	C	A	A	G	C	C	C	T	A	G	G	G	C	G	A	G	C	C	C	A	T	T	T	G	T	A	C	A	A	G	C	G	T	G	G	A	G	C
B2054	Netherlands	Europe	2001	12	3	nd	nd	CGCCAAGCCCTAGGGCGAGCCCATTTGTACAAGCGTGGAGCGCACCCGCAGGCTGTCGTTCGAGCCTCGGAGTACGCAGAACACTGC	C	G	C	C	A	A	G	C	C	C	T	A	G	G	G	C	G	A	G	C	C	C	A	T	T	T	G	T	A	C	A	A	G	C	G	T	G	G	A	G	C
B2057	Netherlands	Europe	2001	12	3	nd	nd	CGCCAAGCCCTAGGGCGAGCCCATTTGTACAAGCGTGGAGCGCACCCGCAGGCTGTCGTTCGAGCCTCGGAGTACGCAGAACACTGC	C	G	C	C	A	A	G	C	C	C	T	A	G	G	G	C	G	A	G	C	C	C	A	T	T	T	G	T	A	C	A	A	G	C	G	T	G	G	A	G	C
B2063	Netherlands	Europe	2001	11	3	nd	nd	CGCCAAGCCCTAGGGCGAGCCCATTTGTACAAGCGTGGCGCGCACCCGCAGGCTGTTGTTCGAGCCTCGGAGTACGCAGAACACTGC	C	G	C	C	A	A	G	C	C	C	T	A	G	G	G	C	G	A	G	C	C	C	A	T	T	T	G	T	A	C	A	A	G	C	G	T	G	G	C	G	C
B2128	Finland	Europe	1999	12	3	nd	nd	CGCCAAGCCCTAGGGCGAGCCCATTTGTACAAGCGTGGAGCGCACCCGCAGGCTGTCGTTCGAGCCTCGGAGTACGCAGAACACTGC	C	G	C	C	A	A	G	C	C	C	T	A	G	G	G	C	G	A	G	C	C	C	A	T	T	T	G	T	A	C	A	A	G	C	G	T	G	G	A	G	C
B2141	France	Europe	2000	12	3	nd	nd	CGCCAAGCCCTAGGGCGAGCCCATTTGTACAAGCGTGGAGCGCACCCGCAGGCTGTCGTTCGAGCCTCGGAGTACGCAGAACACTGC	C	G	C	C	A	A	G	C	C	C	T	A	G	G	G	C	G	A	G	C	C	C	A	T	T	T	G	T	A	C	A	A	G	C	G	T	G	G	A	G	C
B2152	France	Europe	1999	11	3	nd	nd	CGCCAAGCCCTAGGGCGAGCCCATTTGTACAAGCGTGGCGCGCACCCGCAGGCTGTTGTTCGAGCCTCGGAGTACGCAGAACACTGC	C	G	C	C	A	A	G	C	C	C	T	A	G	G	G	C	G	A	G	C	C	C	A	T	T	T	G	T	A	C	A	A	G	C	G	T	G	G	C	G	C
B2192	Germany	Europe	2000	12	3	nd	nd	CGCCAAGCCCTAGGGCGAGCCCATTTGTACAAGCGTGGAGCGCACCCGCAGGCTGTCGTTCGAGCCTCGGAGTACGCAGAACACTGC	C	G	C	C	A	A	G	C	C	C	T	A	G	G	G	C	G	A	G	C	C	C	A	T	T	T	G	T	A	C	A	A	G	C	G	T	G	G	A	G	C
B2197	Germany	Europe	2000	12	3	nd	nd	CGCCAAGCCCTAGGGCGAGCCCATTTGTACAAGCGTGGAGCGCACCCGCAGGCTGTCGTTCGAGCCTCGGAGTACGCAGAACACTGC	C	G	C	C	A	A	G	C	C	C	T	A	G	G	G	C	G	A	G	C	C	C	A	T	T	T	G	T	A	C	A	A	G	C	G	T	G	G	A	G	C
B2218	Germany	Europe	2001	12	3	nd	nd	CGCCAAGCCCTAGGGCGAGCCCATTTGTACAAGCGTGGAGCGCACCCGCAGGCTGTCGTTCGAGCCTCGGAGTACGCAGAACACTGC	C	G	C	C	A	A	G	C	C	C	T	A	G	G	G	C	G	A	G	C	C	C	A	T	T	T	G	T	A	C	A	A	G	C	G	T	G	G	A	G	C
B2220	Germany	Europe	2001	11	3	nd	nd	CGCCAAGCCCTAGGGCGAGCCCATTTGTACAAGCGTGGCGCGCACCCGCAGGCTGTTGTTCGAGCCTCGGAGTACGCAGAACACTGC	C	G	C	C	A	A	G	C	C	C	T	A	G	G	G	C	G	A	G	C	C	C	A	T	T	T	G	T	A	C	A	A	G	C	G	T	G	G	C	G	C
B2221	Germany	Europe	2001	12	3	nd	nd	CGCCAAGCCCTAGGGCGAGCCCATTTGTACAAGCGTGGAGCGCACCCGCAGGCTGTCGTTCGAGCCTCGGAGTACGCAGAACACTGC	C	G	C	C	A	A	G	C	C	C	T	A	G	G	G	C	G	A	G	C	C	C	A	T	T	T	G	T	A	C	A	A	G	C	G	T	G	G	A	G	C
B2222	Germany	Europe	2001	12	3	nd	nd	CGCCAAGCCCTAGGGCGAGCCCATTTGTACAAGCGTGGAGCGCACCCGCAGGCTGTCGTTCGAGCCTCGGAGTACGCAGAACACTGC	C	G	C	C	A	A	G	C	C	C	T	A	G	G	G	C	G	A	G	C	C	C	A	T	T	T	G	T	A	C	A	A	G	C	G	T	G	G	A	G	C
B2227	Germany	Europe	2001	17	3	nd	nd	CGCCGAGCCCTAGGGCGAGCCCATTTGTACAAGCGTGGCGCGCACCCGCAGACTGTTGTTCGAGCCTCGGAGTACGCAGAACACTGC	C	G	C	C	G	A	G	C	C	C	T	A	G	G	G	C	G	A	G	C	C	C	A	T	T	T	G	T	A	C	A	A	G	C	G	T	G	G	C	G	C
B2296	Denmark	Europe	2001	11	3	nd	nd	CGCCAAGCCCTAGGGCGAGCCCATTTGTACAAGCGTGGCGCGCACCCGCAGGCTGTTGTTCGAGCCTCGGAGTACGCAGAACACTGC	C	G	C	C	A	A	G	C	C	C	T	A	G	G	G	C	G	A	G	C	C	C	A	T	T	T	G	T	A	C	A	A	G	C	G	T	G	G	C	G	C
B2340	Denmark	Europe	2001	12	3	nd	nd	CGCCAAGCCCTAGGGCGAGCCCATTTGTACAAGCGTGGAGCGCACCCGCAGGCTGTCGTTCGAGCCTCGGAGTACGCAGAACACTGC	C	G	C	C	A	A	G	C	C	C	T	A	G	G	G	C	G	A	G	C	C	C	A	T	T	T	G	T	A	C	A	A	G	C	G	T	G	G	A	G	C
B2384	Netherlands	Europe	2002	11	3	nd	nd	CGCCAAGCCCTAGGGCGAGCCCATTTGTACAAGCGTGGCGCGCACCCGCAGGCTGTTGTTCGAGCCTCGGAGTACGCAGAACACTGC	C	G	C	C	A	A	G	C	C	C	T	A	G	G	G	C	G	A	G	C	C	C	A	T	T	T	G	T	A	C	A	A	G	C	G	T	G	G	C	G	C
B2390	Netherlands	Europe	2002	12	3	nd	nd	CGCCAAGCCCTAGGGCGAGCCCATTTGTACAAGCGTGGAGCGCACCCGCAGGCNGTCGTTCGAGCCTCGGAGTACGCAGAACACTGC	C	G	C	C	A	A	G	C	C	C	T	A	G	G	G	C	G	A	G	C	C	C	A	T	T	T	G	T	A	C	A	A	G	C	G	T	G	G	A	G	C
B2409	Netherlands	Europe	2002	12	3	nd	nd	CGCCAAGCCCTAGGGCGAGCCCATTTGTACAAGCGTGGNGCGCACCCGCAGGCTGTCGTTCGAGCCTCGGAGTACGCAGAACACTGC	C	G	C	C	A	A	G	C	C	C	T	A	G	G	G	C	G	A	G	C	C	C	A	T	T	T	G	T	A	C	A	A	G	C	G	T	G	G	N	G	C
B2449	Denmark	Europe	2001	12	3	nd	nd	CGCCAAGCCCTAGGGCGAGCCCATTTGTACAAGCGTGGAGCGCACCCGCAGGCTGTCGTTCGAGCCTCGGAGTACGCAGAACACTGC	C	G	C	C	A	A	G	C	C	C	T	A	G	G	G	C	G	A	G	C	C	C	A	T	T	T	G	T	A	C	A	A	G	C	G	T	G	G	A	G	C
B2461	Denmark	Europe	2001	11	3	nd	nd	CGCCAAGCCCTAGGGCGAGCCCATTTGTACAAGCGTGGCGCGCACCCGCAGGCTGTTGTTCGAGCCTCGGAGTACGCAGAACACTGC	C	G	C	C	A	A	G	C	C	C	T	A	G	G	G	C	G	A	G	C	C	C	A	T	T	T	G	T	A	C	A	A	G	C	G	T	G	G	C	G	C
B2545	Sweden	Europe	2002	11	3	nd	nd	CGCCAAGCCCTAGGGCGAGCCCATTTGTACAAGCGTGGCGCGCACCCGCAGGCTGTTGTTCGAGCCTCGGAGTACGCAGAACACTGN	C	G	C	C	A	A	G	C	C	C	T	A	G	G	G	C	G	A	G	C	C	C	A	T	T	T	G	T	A	C	A	A	G	C	G	T	G	G	C	G	C
B2582	Netherlands	Europe	2003	12	3	nd	nd	CGCCAAGCCCTAGGGCGAGCCCATTTGTACAAGCGTGGAGCGCACCCGCAGGCTGTCGTTCGAGCCTCGGAGTACGCAGAACACTGC	C	G	C	C	A	A	G	C	C	C	T	A	G	G	G	C	G	A	G	C	C	C	A	T	T	T	G	T	A	C	A	A	G	C	G	T	G	G	A	G	C
B2583	Netherlands	Europe	2003	12	3	nd	nd	CGCCAAGCCCTAGGGCGAGCCCATTTGTACAAGCGTGGAGCGCACCCGCAGGCTGTCGTTCGAGCCTCGGAGTACGCAGAACACTGC	C	G	C	C	A	A	G	C	C	C	T	A	G	G	G	C	G	A	G	C	C	C	A	T	T	T	G	T	A	C	A	A	G	C	G	T	G	G	A	G	C
B2584	Netherlands	Europe	2003	11	3	nd	nd	CGCCAAGCCCTAGGGCGAGCCCATTTGTACAAGCGTGGCGCGCACCCGCAGGCTGTTGTTCGAGCCTCGGAGTACGCAGAACACTGC	C	G	C	C	A	A	G	C	C	C	T	A	G	G	G	C	G	A	G	C	C	C	A	T	T	T	G	T	A	C	A	A	G	C	G	T	G	G	C	G	C
B2587	Argentina	South America	2003	12	3	nd	nd	CGCCAAGCCCTAGGGCGAGCCCATTTGTACAAGCGTGGAGCGCACCCGCAGGCTGTCGTTCGAGCCTCGGAGTACGCAGAACACTGC	C	G	C	C	A	A	G	C	C	C	T	A	G	G	G	C	G	A	G	C	C	C	A	T	T	T	G	T	A	C	A	A	G	C	G	T	G	G	A	G	C
B2589	Argentina	South America	2003	12	3	nd	nd	CGCCAAGCCCTAGGGCGAGCCCATTTGTACAAGCGTGGAGCGCACCCGCAGGCTGTCGTTCGAGCCTCGGAGTACGCAGAACACTGC	C	G	C	C	A	A	G	C	C	C	T	A	G	G	G	C	G	A	G	C	C	C	A	T	T	T	G	T	A	C	A	A	G	C	G	T	G	G	A	G	C
B2590	Argentina	South America	2003	12	3	nd	nd	CGCCAAGCCCTAGGGCGAGCCCATTTGTACAAGCGTGGAGCGCACCCGCAGGCTGTCGTTCGAGCCTCGGAGTACGCAGAACACTGC	C	G	C	C	A	A	G	C	C	C	T	A	G	G	G	C	G	A	G	C	C	C	A	T	T	T	G	T	A	C	A	A	G	C	G	T	G	G	A	G	C
B2716	Netherlands	Europe	2004	11	3	nd	nd	CGCCAAGCCCTAGGGCGAGCCCATTTGTACAAGCGTGGCGCGCACCCGCAGGCTGTTGTTCGAGCCTCGGAGTACGCAGAACACTGC	C	G	C	C	A	A	G	C	C	C	T	A	G	G	G	C	G	A	G	C	C	C	A	T	T	T	G	T	A	C	A	A	G	C	G	T	G	G	C	G	C
B2719	Netherlands	Europe	2004	11	3	nd	nd	CGCCAAGCCCTAGGGCGAGCCCATTTGTACAAGCGTGGCGCGCACCCGCAGGCTGTTGTTCGAGCCTCGGAGTACGCAGAACACTGC	C	G	C	C	A	A	G	C	C	C	T	A	G	G	G	C	G	A	G	C	C	C	A	T	T	T	G	T	A	C	A	A	G	C	G	T	G	G	C	G	C
B2720	Netherlands	Europe	2004	11	3	nd	nd	CGCCAAGCCCTAGGGCGAGCCCATTTGTACAAGCGTGGCGCGCACCCGCAGGCTGTTGTTCGAGCCTCGGAGTACGCAGAACACTGC	C	G	C	C	A	A	G	C	C	C	T	A	G	G	G	C	G	A	G	C	C	C	A	T	T	T	G	T	A	C	A	A	G	C	G	T	G	G	C	G	C
B2724	Netherlands	Europe	2004	11	3	nd	nd	CGCCAAGCCCTAGGGCGAGCCCATTTGTACAAGCGTGGCGCGCACCCGCAGGCTGTTGTTCGAGCCTCGGAGTACGCAGAACACTGC	C	G	C	C	A	A	G	C	C	C	T	A	G	G	G	C	G	A	G	C	C	C	A	T	T	T	G	T	A	C	A	A	G	C	G	T	G	G	C	G	C
B2748	Netherlands	Europe	2004	12	3	nd	nd	CGCCAAGCCCTAGGGCGAGCCCATTTGTACAAGCGTGGAGCGCACCCGCAGGCTGTCGTTCGAGCCTCGGANTACGCAGAACACTGC	C	G	C	C	A	A	G	C	C	C	T	A	G	G	G	C	G	A	G	C	C	C	A	T	T	T	G	T	A	C	A	A	G	C	G	T	G	G	A	G	C
B2762	Netherlands	Europe	2004	12	3	nd	nd	CGCCAAGCCCTAGGGCGAGCCCATTTGTACAAGCGTGGAGCGCACCCGCAGGCTGTCGTTCGAGCCTCGGAGTACGCAGAACACTGC	C	G	C	C	A	A	G	C	C	C	T	A	G	G	G	C	G	A	G	C	C	C	A	T	T	T	G	T	A	C	A	A	G	C	G	T	G	G	A	G	C
B2769	Netherlands	Europe	2004	11	3	nd	nd	CGCCAAGCCCTAGGGCGAGCCCATTTGTACAAGCGTGGCGCGCACCCGCAGGCTGTTGTTCGAGCCTCGGANTACGCAGAACACTGC	C	G	C	C	A	A	G	C	C	C	T	A	G	G	G	C	G	A	G	C	C	C	A	T	T	T	G	T	A	C	A	A	G	C	G	T	G	G	C	G	C
B2771	Netherlands	Europe	2004	11	3	nd	nd	CGCCAAGCCCTAGGGCGAGCCCATTTGTACAAGCGTGGCGCGCACCCGCAGGCTGTTGTNCGAGCCTCGGAGTACGCAGAACACTGC	C	G	C	C	A	A	G	C	C	C	T	A	G	G	G	C	G	A	G	C	C	C	A	T	T	T	G	T	A	C	A	A	G	C	G	T	G	G	C	G	C
B2779	Finland	Europe	2004	11	3	nd	nd	CGCCAAGCCCTAGGGCGAGCCCATTTGTACAAGCGTGGCGCGCACCCGCAGGCTGTTGTTCGAGCCTCGGAGTACGCAGAACACTGN	C	G	C	C	A	A	G	C	C	C	T	A	G	G	G	C	G	A	G	C	C	C	A	T	T	T	G	T	A	C	A	A	G	C	G	T	G	G	C	G	C
B2886	Netherlands	Europe	2005	12	3	nd	nd	CGCCAAGCCCTAGGGCGAGCCCATTTGTACAAGCGTGGAGCGCACCCGCAGGCTGTCGTTCGAGCCTCGGAGTACGCAGAACACTGC	C	G	C	C	A	A	G	C	C	C	T	A	G	G	G	C	G	A	G	C	C	C	A	T	T	T	G	T	A	C	A	A	G	C	G	T	G	G	A	G	C
B2890	Netherlands	Europe	2005	11	3	nd	nd	CGCCAAGCCCTAGGGCGAGCCCATTTGTACAAGCGTGGCGCGCACCCGCAGGCTGTTGTTCGAGCCTCGGAGTACGCAGAACACTGC	C	G	C	C	A	A	G	C	C	C	T	A	G	G	G	C	G	A	G	C	C	C	A	T	T	T	G	T	A	C	A	A	G	C	G	T	G	G	C	G	C
B2918	Netherlands	Europe	2005	12	3	nd	nd	CGCCAAGCCCTAGGGCGAGCCCATTTGTACAAGCGTGGAGCGCACCCGCAGGCTGTCGTTCGAGCCTCGGAGTACGCAGAACACTGC	C	G	C	C	A	A	G	C	C	C	T	A	G	G	G	C	G	A	G	C	C	C	A	T	T	T	G	T	A	C	A	A	G	C	G	T	G	G	A	G	C
B2920	Netherlands	Europe	2005	11	3	nd	nd	CGCCAAGCCCTAGGGCGAGCCCATTTGTACAAGCGTGGCGCGCACCCGCAGGCTGTTGTTCGAGCCTCGGAGTACGCAGAACACTGC	C	G	C	C	A	A	G	C	C	C	T	A	G	G	G	C	G	A	G	C	C	C	A	T	T	T	G	T	A	C	A	A	G	C	G	T	G	G	C	G	C
B2973	Netherlands	Europe	1988	16	3	nd	nd	CGCCGAGCCCTAGAGCGAGCCCATTTGTACAGGCATGGCGCGCACCCGCAGACTGTTGCTCGAGCCTCGGAGTACGCAGGACACTGC	C	G	C	C	N	A	G	C	C	C	T	A	G	A	G	C	G	A	G	C	C	C	A	T	T	T	G	T	A	C	A	G	G	C	A	T	G	G	C	G	C
B2985	Netherlands	Europe	1990	17	3	nd	nd	CGCCGAGCCCTAGGGCGAGCCCATTTGTACAAGCGTGGCGCGCACCCGCAGACTGTTGTTCGAGCCTCGGAGTACGCAGAACACTGC	C	G	C	C	G	A	G	C	C	C	T	A	G	G	G	C	G	A	G	C	C	C	A	T	T	T	G	T	A	C	A	A	G	C	G	T	G	G	C	G	C
B2995	Netherlands	Europe	2006	11	3	nd	nd	CGCCAAGCCCTAGGGCGAGCCCATTTGTACAAGCGTGGCGCGCACCCGCAGGCTGTTGTTCGAGCCTCGGAGTACGCAGAACACTGC	C	G	C	C	A	A	G	C	C	C	T	A	G	G	G	C	G	A	G	C	C	C	A	T	T	T	G	T	A	C	A	A	G	C	G	T	G	G	C	G	C
B2999	Canada	North America	1994	11	3	nd	nd	CGCCAAGCCCTAGGGCGAGCCCATTTGTACAAGCGTGGCGCGCACCCGCAGGCTGTTGTTCGAGCCTCGGAGTACGCAGAACACTGC	C	G	C	C	A	A	G	C	C	C	T	A	G	G	G	C	G	A	G	C	C	C	A	T	T	T	G	T	A	C	A	A	G	C	G	T	G	G	C	G	C
B3000	Canada	North America	nk	16	3	nd	nd	CGCCGAGCCCTAGAGCGAGCCCATTTGTACAGGCATGGCGCGCACCCGCAGACTGTTGCTCGAGCCTCGGAGTACGCAGGACACTGC	C	G	C	C	G	A	G	C	C	C	T	A	G	A	G	C	G	A	G	C	C	C	A	T	T	T	G	T	A	C	A	G	G	C	A	T	G	G	C	G	C
B3002	Canada	North America	2001	12	3	nd	nd	CGCCAAGCCCTAGGGCGAGCCCATTTGTACAAGCGTGGAGCGCACCCGCAGGCTGTCGTTCGAGCCTCGGAGTACGCAGAACACTGC	C	G	C	C	A	A	G	C	C	C	T	A	G	G	G	C	G	A	G	C	C	C	A	T	T	T	G	T	A	C	A	A	G	C	G	T	G	G	A	G	C
B3004	Canada	North America	2002	12	3	nd	nd	CGCCAAGCCCTAGGGCGAGCCCATTTGTACAAGCGTGGAGCGCACCCGCAGGCTGTCGTTCGAGCCTCGGAGTACGCAGAACACTGC	C	G	C	C	A	A	G	C	C	C	T	A	G	G	G	C	G	A	G	C	C	C	A	T	T	T	G	T	A	C	A	A	G	C	G	T	G	G	A	G	C
B3005	Canada	North America	1995	12	3	nd	nd	CGCCAAGCCCTAGGGCGAGCCCATTTGTACAAGCGTGGAGCGCACCCGCAGGCTGTCGTTCGAGCCTCGGAGTACGCAGAACACTGC	C	G	C	C	A	A	G	C	C	C	T	A	G	G	G	C	G	A	G	C	C	C	A	T	T	T	G	T	A	C	A	A	G	C	G	T	G	G	A	G	C
B3034	Netherlands	Europe	2006	18	3	nd	nd	CGCCAAGCCCTAGGGCGAGCCCATTTGTACAAGCGTGGAGCGCACCCGCAGGCTGTCGTTCGAGCCTAGGAGTACGCAGAACACTGC	C	G	C	C	A	A	G	C	C	C	T	A	G	G	G	C	G	A	G	C	C	C	A	T	T	T	G	T	A	C	A	A	G	C	G	T	G	G	A	G	C
B3065	Netherlands	Europe	2006	11	3	nd	nd	CGCCAAGCCCTAGGGCGAGCCCATTTGTACAAGCGTGGCGCGCACCCGCAGGCTGTTGTTCGAGCCTCGGAGTACGCAGAACACTGC	C	G	C	C	A	A	G	C	C	C	T	A	G	G	G	C	G	A	G	C	C	C	A	T	T	T	G	T	A	C	A	A	G	C	G	T	G	G	C	G	C
B3075	Netherlands	Europe	2006	11	3	nd	nd	CGCCAAGCCCTAGGGCGAGCCCATTTGTACAAGCGTGGCGCGCACCCGCAGGCTGTTGTTCGAGCCTCGGAGTACGCAGAACACTGC	C	G	C	C	A	A	G	C	C	C	T	A	G	G	G	C	G	A	G	C	C	C	A	T	T	T	G	T	A	C	A	A	G	C	G	T	G	G	C	G	C
B3104	Netherlands	Europe	2007	11	3	nd	nd	CGCCAAGCCCTAGGGCGAGCCCATTTGTACAAGCGTGGCGCGCACCCGCAGGCTGTTGTTCGAGCCTCGGAGTACGCAGAACACTGC	C	G	C	C	A	A	G	C	C	C	T	A	G	G	G	C	G	A	G	C	C	C	A	T	T	T	G	T	A	C	A	A	G	C	G	T	G	G	C	G	C
B3107	Netherlands	Europe	2007	11	3	nd	nd	CGCCAAGCCCTAGGGCGAGCCCATTTGTACAAGCGTGGCGCGCACCCGCAGGCTGTTGTTCGAGCCTCGGAGTACGCAGAACACTGC	C	G	C	C	A	A	G	C	C	C	T	A	G	G	G	C	G	A	G	C	C	C	A	T	T	T	G	T	A	C	A	A	G	C	G	T	G	G	C	G	C
B3111	Netherlands	Europe	2007	11	3	nd	nd	CGCCAAGCCCTAGGGCGAGCCCATTTGTACAAGCGTGGCGCGCACCCGCAGGCTGTTGTTCGAGCCTCGGAGTACGCAGAACACTGC	C	G	C	C	A	A	G	C	C	C	T	A	G	G	G	C	G	A	G	C	C	C	A	T	T	T	G	T	A	C	A	A	G	C	G	T	G	G	C	G	C
B3113	Netherlands	Europe	2007	11	3	nd	nd	CGCCAAGCCCTAGGGCGAGCCCATTTGTACAAGCGTGGCGCGCACCCGCAGGCTGTTGTTCGAGCCTCGGAGTACGCAGAACACTGC	C	G	C	C	A	A	G	C	C	C	T	A	G	G	G	C	G	A	G	C	C	C	A	T	T	T	G	T	A	C	A	A	G	C	G	T	G	G	C	G	C
B3117	Netherlands	Europe	2007	12	3	nd	nd	CGCCAAGCCCTAGGGCGAGCCCATTTGTACAAGCGTGGAGCGCACCCGCAGGCNGTCGTTCGAGCCTCGGAGTACGCAGAACACTGC	C	G	C	C	A	A	G	C	C	C	T	A	G	G	G	C	G	A	G	C	C	C	A	T	T	T	G	T	A	C	A	A	G	C	G	T	G	G	A	G	C
B3121	Netherlands	Europe	2007	11	3	nd	nd	CGCCAAGCCCTAGGGCGAGCCCATTTGTACAAGCGTGGCGCGCACCCGCAGGCTGTTGTTCGAGCCTCGGAGTACGCAGAACACTGC	C	G	C	C	A	A	G	C	C	C	T	A	G	G	G	C	G	A	G	C	C	C	A	T	T	T	G	T	A	C	A	A	G	C	G	T	G	G	C	G	C
B3122	Netherlands	Europe	2007	11	3	nd	nd	CGCCAAGCCCTAGGGCGAGCCCATTTGTACAAGCGTGGCGCGCACCCGCAGGCTGTTGTTCGAGCCTCGGAGTACGCAGAACACTGC	C	G	C	C	A	A	G	C	C	C	T	A	G	G	G	C	G	A	G	C	C	C	A	T	T	T	G	T	A	C	A	A	G	C	G	T	G	G	C	G	C
B3123	Netherlands	Europe	2007	11	3	nd	nd	CGCCAAGCCCTAGGGCGAGCCCATTTGTACAAGCGTGGCGCGCACCCGCAGGCTGTTGTTCGAGCCTCGGAGTACGCAGAACACTGC	C	G	C	C	A	A	G	C	C	C	T	A	G	G	G	C	G	A	G	C	C	C	A	T	T	T	G	T	A	C	A	A	G	C	G	T	G	G	C	G	C
B3126	Netherlands	Europe	2007	11	3	nd	nd	CGCCAAGCCCTAGGGCGAGCCCATTTGTACAAGCGTGGCGCGCACCCGCAGGCTGTTGTTCGAGCCTCGGAGTACGCAGAACACTGC	C	G	C	C	A	A	G	C	C	C	T	A	G	G	G	C	G	A	G	C	C	C	A	T	T	T	G	T	A	C	A	A	G	C	G	T	G	G	C	G	C
B3128	Netherlands	Europe	2007	11	3	nd	nd	CGCCAAGCCCTAGGGCGAGCCCATTTGTACAAGCGTGGCGCGCACCCGCAGGCTGTTGTTCGAGCCTCGGAGTACGCAGAACACTGC	C	G	C	C	A	A	G	C	C	C	T	A	G	G	G	C	G	A	G	C	C	C	A	T	T	T	G	T	A	C	A	A	G	C	G	T	G	G	C	G	C
B3132	Netherlands	Europe	2007	12	3	nd	nd	CGCCAAGCCCTAGGGCGAGCCCATTTGTACAAGCGTGGAGCGCACCCGCAGGCTGTCGTTCGAGCCTCGGAGTACGCAGAACACTGC	C	G	C	C	A	A	G	C	C	C	T	A	G	G	G	C	G	A	G	C	C	C	A	T	T	T	G	T	A	C	A	A	G	C	G	T	G	G	A	G	C
B3135	Netherlands	Europe	2007	11	3	nd	nd	CGCCAANCCCTAGGGCGAGCCCATTTGNACAAGCGTGGCGCGCACCCGCAGGCTGTTGTTCGAGCCTCGGAGTACGCAGAACACTGC	C	G	C	C	A	A	N	C	C	C	T	A	G	G	G	C	G	A	G	C	C	C	A	T	T	T	G	N	A	C	A	A	G	C	G	T	G	G	C	G	C
B3138	Netherlands	Europe	2007	12	3	nd	nd	CGCCAAGCCCTAGGGCGAGCCCATTTGTACAAGCGTGGAGCGCACCCGCAGGCTGTCGTTCGAGCCTCGGAGTACGCAGAACACTGN	C	G	C	C	A	A	G	C	C	C	T	A	G	G	G	C	G	A	G	C	C	C	A	T	T	T	G	T	A	C	A	A	G	C	G	T	G	G	A	G	C
B3141	Netherlands	Europe	2007	11	3	nd	nd	CGCCAAGCCCTAGGGCGAGCCCATTTGTACAAGCGTGGCGCGCACCCGCAGGCTGTTGTTCGAGCCTCGGAGTACGCAGAACACTGC	C	G	C	C	A	A	G	C	C	C	T	A	G	G	G	C	G	A	G	C	C	C	A	T	T	T	G	T	A	C	A	A	G	C	G	T	G	G	C	G	C
B3145	Netherlands	Europe	2007	11	3	nd	nd	CGCCAAGCCCTAGGGNGAGCCCATTTGTACAAGCGTGGCGCGCACCCGCAGGCTGTTGTTCGAGCCTCGGAGTACGCAGAACACTGC	C	G	C	C	A	A	G	C	C	C	T	A	G	G	G	N	G	A	G	C	C	C	A	T	T	T	G	T	A	C	A	A	G	C	G	T	G	G	C	G	C
B3146	Netherlands	Europe	2007	11	3	nd	nd	CGCCAAGCCCTAGGGCGAGCCCATTTGTACAAGCGTGGCGCGCACCCGCAGGCTGTTGTTCGAGCCTCGGAGTACGCAGAACACTGC	C	G	C	C	A	A	G	C	C	C	T	A	G	G	G	C	G	A	G	C	C	C	A	T	T	T	G	T	A	C	A	A	G	C	G	T	G	G	C	G	C
B3148	Netherlands	Europe	2007	11	3	nd	nd	CGCCAAGCCCTAGGGCGAGCCCATTTGTACAAGCGTGGCGCGCACCCGCAGGCTGTTGTTCGAGCCTCGGAGTACGCAGAACACTGC	C	G	C	C	A	A	G	C	C	C	T	A	G	G	G	C	G	A	G	C	C	C	A	T	T	T	G	T	A	C	A	A	G	C	G	T	G	G	C	G	C
B3173	Netherlands	Europe	2007	11	3	nd	nd	CGCCAAGCCCTAGGGCGAGCCCATTTGTACAAGCGTGGCGCGCACCCGCAGGCTGTTGTTCGAGCCTCGGAGTACGCAGAACACTGC	C	G	C	C	A	A	G	C	C	C	T	A	G	G	G	C	G	A	G	C	C	C	A	T	T	T	G	T	A	C	A	A	G	C	G	T	G	G	C	G	C
B3179	Netherlands	Europe	2008	11	3	nd	nd	CGCCAAGCCCTAGGGCGAGCCCATTTGTACAAGCGTGGCGCGCACCCGCAGGCTGTTGTTCGAGCCTCGGAGTACGCAGAACACTGC	C	G	C	C	G	G	G	C	C	C	C	G	G	A	T	C	G	R	G	C	C	C	G	C	T	T	G	T	G	C	A	G	G	C	A	T	G	T	C	A	C
B3183	Netherlands	Europe	2008	11	3	nd	nd	CGCCAAGCCCTAGGGCGAGCCCATTTGTACAAGCGTGGCGCGCACCCGCAGGCTGTTGTTCGAGCCTCGGAGTACGCAGAACACTGC	C	G	C	C	A	A	G	C	C	C	T	A	G	G	G	C	G	A	G	C	C	C	A	T	T	T	G	T	A	C	A	A	G	C	G	T	G	G	C	G	C
B3203	Netherlands	Europe	2008	12	3	nd	nd	CGCCAAGCCCTAGGGCGAGCCCATTTGTACAAGCGTGGAGCGCACCCGCAGGCTGTCGTTCGAGCCTCGGAGTACGCAGAACACTGN	C	G	C	C	A	A	G	C	C	C	T	A	G	G	G	C	G	A	G	C	C	C	A	T	T	T	G	T	A	C	A	A	G	C	G	T	G	G	A	G	C
B3217	Netherlands	Europe	2007	11	3	nd	nd	CGCCAAGCCCTAGGGCGAGCCCATTTGTACAAGCGTGGCGCGCACCCGCAGGCTGTTGTTCGAGCCTCGGAGTACGCAGAACACTGC	C	G	C	C	A	A	G	C	C	C	T	A	G	G	G	C	G	A	G	C	C	C	A	T	T	T	G	T	A	C	A	A	G	C	G	T	G	G	C	G	C
B3218	Netherlands	Europe	2007	12	3	nd	nd	CGCCAAGCCCTAGGGCGAGCCCATTTGTACAAGCGTGGAGCGCACCCGCAGGCTGTCGTTCGAGCCTCGGAGTACGCAGAACACTGC	C	G	C	C	A	A	G	C	C	C	T	A	G	G	G	C	G	A	G	C	C	C	A	T	T	T	G	T	A	C	A	A	G	C	G	T	G	G	A	G	C
B3219	Netherlands	Europe	2008	12	3	nd	nd	CGCCAAGCCCTAGGGCGAGCCCATTTGTACAAGCGTGGAGCGCACCCGCAGGCTGTCGTTCGAGCCTCGGAGTACGCAGAACACTGC	C	G	C	C	A	A	G	C	C	C	T	A	G	G	G	C	G	A	G	C	C	C	A	T	T	T	G	T	A	C	A	A	G	C	G	T	G	G	A	G	C
B3220	Netherlands	Europe	2008	11	3	nd	nd	CGCCAAGCCCTAGGGCGAGCCCATTTGTACAAGCGTGGCGCGCACCCGCAGGCTGTTGTTCGAGCCTCGGAGTACGCAGAACACTGC	C	G	C	C	A	A	G	C	C	C	T	A	G	G	G	C	G	A	G	C	C	C	A	T	T	T	G	T	A	C	A	A	G	C	G	T	G	G	C	G	C
B3229	Netherlands	Europe	2008	12	3	nd	nd	CGCCAAGCCCTAGGGCGAGCCCATTTGTACAAGCGTGGAGCGCACCCGCAGGCTGTCGTTCGAGCCTCGGAGTACGCAGAACACTGC	C	G	C	C	A	A	G	C	C	C	T	A	G	G	G	C	G	A	G	C	C	C	A	T	T	T	G	T	A	C	A	A	G	C	G	T	G	G	A	G	C
B3230	Netherlands	Europe	2008	12	3	nd	nd	CGCCAAGCCCTAGGGCGAGCCCATTTGTACAAGCGTGGAGCGCACCCGCAGGCTGTCGTTCGAGCCTCGGAGTACGCAGAACACTGC	C	G	C	C	A	A	G	C	C	C	T	A	G	G	G	C	G	A	G	C	C	C	A	T	T	T	G	T	A	C	A	A	G	C	G	T	G	G	A	G	C
B3236	Netherlands	Europe	2008	11	3	nd	nd	CGCCAAGCCCTAGGGCGAGCCCATTTGTACAAGCGTGGCGCGCACCCGCAGGCTGTTGTTCGAGCCTCGGAGTACGCAGAACACTGC	C	G	C	C	A	A	G	C	C	C	T	A	G	G	G	C	G	A	G	C	C	C	A	T	T	T	G	T	A	C	A	A	G	C	G	T	G	G	C	G	C
B3241	Netherlands	Europe	2008	11	3	nd	nd	CGCCAAGCCCTAGGGCGAGCCCATTTGTACAAGCGTGGCGCGCACCCGCAGGCTGTTGTTCGAGCCTCGGAGTACGCAGAACACTGC	C	G	C	C	A	A	G	C	C	C	T	A	G	G	G	C	G	A	G	C	C	C	A	T	T	T	G	T	A	C	A	A	G	C	G	T	G	G	C	G	C
B3307	France	Europe	2004	11	3	nd	nd	CGCCAAGCCCTAGGGCGAGCCCATTTGTACAAGCGTGGCGCGCACCCGCAGGCTGTTGTTCGAGCCTCGGAGTACGCAGAACACTGC	C	G	C	C	A	A	G	C	C	C	T	A	G	G	G	C	G	A	G	C	C	C	A	T	T	T	G	T	A	C	A	A	G	C	G	T	G	G	C	G	C
B3321	Netherlands	Europe	2009	11	3	nd	nd	CGCCAAGCCCTAGGGCGAGCCCATTTGTACAAGCGTGGCGCGCACCCGCAGGCTGTTGTTCGAGCCTCGGAGTACGCAGAACACTGC	C	G	C	C	A	A	G	C	C	C	T	A	G	G	G	C	G	A	G	C	C	C	A	T	T	T	G	T	A	C	A	A	G	C	G	T	G	G	C	G	C
Abbreviations: nk, not known; nd, not determined
[truncated: 46 more columns]
